# Supplementary material for: An amplicon-based sequencing approach for Usutu virus characterization
Source: Virol J. 2024 Jul 23;21:163. doi: 10.1186/s12985-024-02426-7 (PMC11267690; doi:10.1186/s12985-024-02426-7)
Supplement: Supplementary file 1 — Supplementary Material 1 [file 12985_2024_2426_MOESM1_ESM.meg]

#mega
!Title ;
!Format DataType=DNA indel=- CodeTable=Standard;

!Domain=Data property=Coding CodonStart=1;
#AY453412.1_Usutu_virus_strain_SAAR-1776_from_South_Africa_complete_genome
AGTCGTTCGTCTGCGTGAGCTCTACTACTTCATATTGGTTTTGGAGGATCGTGAGATTAA
CACAGTGCCGGCAGTTTCTTTGAGCGTTGATTTTCAATGTCTAAGAAACCAGGAGGGCCC
GGAAGAAACCGGGCCATCAATATGCTGAAACGCGGCATACCCCGCGTGTTCCCACTAGTG
GGAGTAAAGAGGGTAGTCATGGGCTTGTTGGATGGAAGAGGACCAGTGCGATTTGTGCTG
GCCTTGATGACATTCTTCAAGTTCACCGCGCTTGCCCCGACAAAGGCCTTGCTAGGCCGT
TGGAAGCGCATCAACAAGACCACGGCAATGAAACACCTGACTAGCTTTAAAAAGGAATTA
GGAACAATGATCAACGTGGTTAACAATCGGGGCACAAAAAAGAAGAGAGGCAACAATGGA
CCAGGACTAGTGATGATTATAACACTCATGACGGCCGTTTCAATGGTTTCCTCTTTAAAG
CTTTCCAACTTCCAGGGGAAAGTCATGATGACCATCAACGCGACTGATATGGCAGACGTC
ATTGTTGTTCCCACGCAACATGGGAAAAACCAGTGCTGGATTAGAGCCATGGATGTCGGG
TACATGTGTGATGATACCATCACTTATGAATGCCCCAAACTGGATGCAGGAAATGACCCA
GAAGACATTGACTGTTGGTGTGACAAACAACCCATGTACGTCCACTACGGAAGGTGCACA
AGAACCAGACATTCGAAGCGGAGCCGGCGGTCGATCGCAGTGCAGACGCACGGAGAGAGT
ATGCTGGCTAACAAGAAGGATGCTTGGCTAGACTCAACCAAGGCTTCGAGATACCTGATG
AAGACTGAAAACTGGATTATCAGGAATCCTGGGTATGCTTTTGTGGCTGTCCTGTTGGGC
TGGATGCTGGGAAGCAACAATGGACAAAGGGTCGTTTTCGTCGTACTCTTACTTCTCGTG
GCGCCTGCTTACAGCTTCAACTGCCTTGGTATGAGCAACAGAGACTTCCTTGAGGGAGTC
TCTGGTGCTACCTGGGTCGACGTGGTTCTGGAAGGTGACAGCTGCATAACCATCATGGCT
AAGGATAAGCCGACCATTGACATCAAGATGATGGAAACTGAAGCCACGAATCTGGCTGAA
GTGAGAAGCTACTGCTATCTAGCCACTGTCTCAGATGTTTCAACTGTCTCCAATTGTCCA
ACAACTGGGGAGGCCCACAATCCTAAGAGAGCTGAGGACACGTACGTGTGCAAGAGTGGC
GTTACTGACAGAGGCTGGGGCAATGGCTGTGGACTATTTGGCAAGGGAAGTATAGACACG
TGTGCCAACTTCACCTGCTCCCTGAAAGCGGTGGGCCGAATGATCCAACCGGAAAATGTT
AAGTATGAAGTGGGAATCTTCATACATGGTTCCACCAGCTCTGACACTCATGGCAACTAT
TCTTCACAACTAGGAGCATCACAAGCTGGGCGGTTTACCATCACTCCCAACTCCCCAGCC
ATCACTGTGAAGATGGGTGACTATGGAGAAATATCAGTTGAGTGTGAACCAAGAAATGGG
TTGAACACTGAGGCATACTACATCATGTCAGTGGGCACCAAACATTTCCTCGTCCATAGA
GAATGGTTTAATGACTTGGCTCTCCCATGGACTTCACCAGCTAGCTCAAATTGGAGAAAT
AGAGAGATACTACTAGAGTTTGAAGAACCCCATGCCACAAAGCAATCAGTCGTGGCGCTT
GGTTCTCAGGAAGGTGCTTTGCACCAGGCCTTGGCAGGAGCTGTTCCAGTGTCTTTCTCG
AGCAGTGTCAAGCTCACATCTGGTCATCTCAAGTGTCGTGTCAAGATGGAAAAGTTGACA
CTAAAAGGCACCACCTACGGCATGTGTACGGAAAAGTTTTCTTTTGCAAAAAATCCGGCT
GACACGGGACACAGCACTGTGGTTCTTGAACTGCAGTACACGGGATCTGATGGACCTTGC
AAAATTCCAATTTCCATCGTGGCATCACTTTCCGATCTCACTCCCATTGGCAGAATGGTT
ACAGCAAACCCCTATGTGGCTTCATCCGAAGCCAACGCGAAAGTGCTGGTTGAGATGGAA
CCACCATTCGGAGATTCATACATTGTGGTTGGAAGAGGAGACAAGCAGATAAACCATCAC
TGGCACAAAGCAGGAAGCTCCATTGGAAAAGCGTTCATCACCACTATCAAAGGAGCACAG
CGTTTAGCTGCTTTAGGCGATCCAGCGTGGGACTTTGGGTCGGTCGGAGGGATTTTCAAT
TCTGTAGGGAAGGCGGTACATCAGGTCTTTGGAGGAGCCTTCAGGACACTCTTCGGCGGC
ATGTCTTGGATCACCCAGGGTCTAATGGGAGCTCTGCTTTTGTGGATGGGGGTGAATGCG
AGAGATCGATCCATCGCACTGGTGATGTTAGCCACGGGAGGGGTGCTCCTCTTTCTCGCC
ACAAGCGTCCATGCAGACTCGGGATGTGCGATAGACGTGGGAAGGAGAGAGTTGCGCTGT
GGACAAGGGATCTTCATCCACAATGATGTTGAAGCGTGGGTCGACCGGTACAAATTTATG
CCTGAGACACCAAAACAGCTGGCAAAGGTTATCGAGCAAGCCCACGCGAAAGGAATATGT
GGATTGAGGTCTGTCTCACGTCTGGAACACGTGATGTGGGAGAACATCAGAGATGAACTC
AACACCCTCCTCAGAGAGAATGCAGTAGACCTAAGTGTCGTGGTTGAGAAGCCAAAAGGA
ATGTACAAATCAGCACCGCAGAGACTAGCACTCACATCTGAAGAGTTTGAGATTGGGTGG
AAGGCCTGGGGAAAGAGCTTGGTGTTCGCACCAGAACTGGCCAACCACACCTTTGTGGTT
GATGGGCCTGAGACCAAAGAATGCCCCGACGTAAAAAGGGCTTGGAACAGCCTTGAGATT
GAAGACTTTGGATTCGGCATCATGTCCACCAGGGTTTGGCTGAAAGTCAGAGAGCACAAC
ACCACTGACTGCGACAGCTCAATAATTGGGACGGCCGTTAAAGGAGACATAGCTGTGCAC
AGTGACCTCTCCTACTGGATTGAAAGCCATAAGAACACGACATGGAGGCTTGAGAGAGCT
GTCTTTGGAGAGATCAAATCATGCACGTGGCCTGAGACACACACTCTTTGGAGTGATGGT
GTTGTTGAAAGTGATCTGGTTGTGCCAGTCACCCTCGCTGGACCAAAAAGCAATCACAAC
CGGCGTGAAGGTTACAAAGTCCAGAGCCAGGGGCCGTGGGATGAAGAAGACATCGTTCTC
GACTTTGACTATTGCCCAGGTACCACCGTCACAATCACTGAAGCATGTGGGAAGAGAGGA
CCCTCCATAAGAACTACTACTAGCAGTGGTAGATTGGTCACAGACTGGTGCTGCCGGAGC
TGCACCCTTCCCCCTTTGAGATACAAGACAAAAAATGGATGTTGGTATGGAATGGAGATA
AGACCCATGAAGCATGATGAGACGACGTTGGTAAAGTCTAGCGTTAGTGCCTACCGGAGT
GACATGATTGATCCTTTTCAGTTGGGCCTCCTGGTGATGTTTCTGGCCACCCAGGAGGTC
CTGAGGAAGAGGTGGACGGCCAGATTGACTGTTCCGGCTATTGTGGGAGCTCTACTCGTG
CTGATTCTTGGGGGAATTACTTACACTGACCTGCTTAGGTATGTTCTTCTGGTTGGGGCG
GCCTTCGCCGAAGCCAACAGCGGGGGTGACGTCGTCCATCTAGCTCTCATAGCCGCCTTT
AAAATCCAACCAGGCTTTCTCGCAATGACATTTCTTAGGGGAAAGTGGACGAACCAAGAG
AACATCCTGCTGGCTCTGGGGGCAGCATTCTTTCAGATGGCGGCCACCGATTTGGACCTC
TCTCTCCCAGGAATTCTCAATGCCACTGCCACAGCTTGGATGCTCCTGAGGGCTGCCACC
CAGCCATCCACTTCTGCCATCGTCATGCCTTTGCTCTGCCTACTGGCTCCTGGCATGAGA
CTGCTCTACCTGGACACGTATAGAATTACTCTCATCATCATCGGCATTTGCAGCCTGATA
GGGGAGCGCCGTAGGGCGGCCGCAAAGAAGAAAGGGGCGGTACTGCTAGGGTTAGCACTA
ACATCAACAGGGCAGTTCTCCGCGTCGGTTATGGCAGCTGGGCTCATGGCATGCAATCCC
AACAAAAAGCGGGGGTGGCCGGCCACAGAAGTTTTGACGGCAGTTGGATTGATGTTTGCT
ATCGTGGGTGGTCTAGCTGAGTTGGATGTTGATTCCATGTCCATTCCTTTTGTGTTGGCC
GGGCTGATGGCAGTTTCTTACACCATTTCAGGCAAGTCGACAGACCTGTGGCTTGAGAGA
GCAGCTGACATAACATGGGAAACTGATGCAGCCATAACTGGAACCAGCCAACGCCTAGAT
GTAAAACTGGATGATGATGGTGACTTCCACCTTATCAACGACCCTGGAGTGCCGTGGAAG
ATATGGGTCATCCGCATGACGGCACTAGGATTCGCAGCCTGGACACCATGGGCAATAATA
CCTGCTGGAATAGGCTATTGGCTCACTGTCAAATACGCAAAAAGAGGAGGCGTCTTTTGG
GACACCCCGGCTCCAAGGACCTACCCCAAAGGTGACACTTCACCAGGAGTATACCGTATC
ATGAGCCGTTACATTCTAGGGACCTACCAGGCTGGAGTGGGCGTCATGTATGAAGGAGTT
CTTCACACCCTGTGGCACACCACAAGAGGGGCAGCTATTAGAAGTGGTGAAGGAAGGCTC
ACTCCCTACTGGGGCAGTGTAAAAGAAGACAGGATCACCTATGGTGGGCCATGGAAGTTT
GACAGAAAGTGGAATGGTCTTGATGATGTTCAGCTCATCATAGTGGCACCCGGAAAGGCA
GCCATAAACATCCAAACCAAACCAGGTGTCTTCAAAACTCCACAAGGGGAAATAGGAGCA
GTCAGCCTGGACTATCCTGAAGGGACTTCAGGCTCCCCAATACTGGACAAGAATGGCGAC
ATCGTGGGCTTGTACGGGAATGGAGTCATCTTGGGCAACGGCTCGTATGTCAGTGCCATC
GTGCAAGGGGAAAGAGAAGAAGAACCCGTTCCCGAAGCGTACAACGCAGACATGTTAAGA
AAGAAGCAGCTGACAGTGATGGACCTGCATCCAGGAGCGGGAAAGACCAGGAGGATACTC
CCCCAGATCATCAAAGATGCCATCCAGCGCCGCCTCCGCACAGCTGTGCTGGCTCCAACC
CGTGTGGTGGCTGCAGAAATGGCTGAAGCTCTCAAGGGCCTTCCGGTCCGATACTTGACC
CCAGCGGTCAACAGAGAGCATAGCGGCACAGAGATAGTGGATGTCATGTGTCATGCCACT
CTAACCCACAGACTCATGTCACCTCTAAGAGTTCCAAACTACAACCTCTTTGTGATGGAT
GAAGCTCACTTCACTGATCCGGCGAGCATAGCAGCACGAGGCTATATTGCCACAAAAGTT
GAGTTGGGCGAAGCGGCAGCAATATTCATGACTGCAACTCCCCCTGGCACTCACGATCCG
TTCCCAGACACCAATGCACCAGTTACAGACATACAAGCTGAGGTGCCTGACAGAGCCTGG
AGTAGTGGGTTTGAGTGGATAACAGAATACACCGGGAAAACAGTCTGGTTTGTTGCTAGC
GTGAAGATGGGAAATGAGATTGCACAGTGTCTTCAAAGAGCGGGAAAGAAGGTCATCCAA
CTCAACCGCAAGTCTTATGACACGGAGTATCCCAAATGCAAGAATGGAGACTGGGATTTT
GTGATAACAACAGACATCTCAGAGATGGGTGCGAACTTTGGGGCCAGCAGAGTCATTGAC
TGCCGGAAAAGCGTGAAACCCACCATCTTGGAGGAAGGCGAAGGGAGAGTGATCTTGAGC
AACCCCTCACCAATCACTAGTGCTAGTGCTGCCCAGAGGAGAGGAAGAGTAGGTAGAAAT
CCGAGTCAGATAGGTGATGAGTACCACTATGGAGGAGGCACAAGCGAAGATGACACGATC
GCAGCTCATTGGACTGAAGCAAAGATCATGTTAGACAACATCCACCTCCCAAATGGGCTT
GTTGCACAAATGTATGGGCCAGAAAGAGACAAAGCTTTCACCATGGACGGGGAGTACCGT
CTGATAGGACAGGAGAGAAAGACCTTCCTGGAGTTGTTGAGGACTGCAGACCTGCCAGTG
TGGCTTGCCTACAAAGTGGCTTCAAATGGTATACAGTACACCGACAGGAAGTGGTGTTTT
GATGGACCAAGGTCAAACATCATTCTGGAAGACAACAATGAAGTCGAAATTGTCACCCGC
ACAGGCGAACGCAAGATGCTGAAGCCACGCTGGTTGGATGCCAGGGTCTACTCCGACCAT
CAATCGCTCAAGTGGTTCAAGGACTTTGCGGCTGGTAAGCGATCAGCAGTGGGATTCCTT
GAAGTCCTGGGGAGAATGCCTGAACACTTCGCAGGCAAAACCAGAGAGGCCTTTGATACC
ATGTATCTGGTGGCGACAGCCGAGAAGGGAGGAAAAGCCCACCGCATGGCCTTTGAAGAG
TTGCCGGACGCTCTTGAGACTATAACACTCATTGTGGCTCTGGCCGTGATGACAGCAGGA
GTTTTCTTGCTCCTCGTTCAGAGGAGAGGTATAGGTAAGCTGGGGCTTGGTGGTATGGTG
CTAGGCCTAGCCACTTTCTTCTTGTGGATGGCTGACGTCTCAGGCACCAAGATCGCAGGA
ACTCTATTGCTGGCTCTGCTCATGATGATAGTGTTGATCCCTGAACCTGAGAAGCAACGA
TCCCAGACGGACAACCAGCTAGCTGTGTTTCTGATCTGTGTCTTGCTGGTGGTGGGAGTG
GTGGCTGCAAATGAATACGGAATGTTAGAGAGAACAAAAAGTGACCTTGGGAAAATGTTC
TCCGGCACACGTCAACCACAGAGTGCTCTGCCGCTACCTTCCATGAACGCTTTGGCATTG
GATTTGCGACCAGCAACAGCATGGGCCCTATATGGAGGGAGCACAGTAGTTCTCACGCCC
TTGATCAAACATCTTGTAACATCAGAATACATTACAACATCTCTGGCTTCAATAAGCGCT
CAGGCTGGGTCTTTGTTCAACCTACCCCGCGGACTCCCCTTCACGGAGCTGGACTTGACA
GTGGTCTTGGTCTTTTTGGGATGCTGGGGCCAGGTGTCGTTAACAACTCTGATCACTGCG
GCAGCTCTGGCCACCCTTCACTATGGCTACATGCTGCCTGGATGGCAGGCTGAAGCTTTG
AGGGCGGCTCAACGGAGAACAGCGGCTGGAATCATGAAAAATGCTGTGGTAGACGGCTTG
GTGGCTACGGATGTTCCTGAATTGGAGAGAACCACCCCCCTTATGCAAAAGAAGGTAGGC
CAGATTTTACTGATTGGGGTCAGCGCGGCGGCATTGTTAGTTAACCCGTGTGTTACAACC
GTTCGGGAAGCCGGCATCCTCATATCAGCGGCACTCCTGACTCTCTGGGACAACGGAGCC
ATTGCAGTATGGAATTCCACCACCGCGACCGGACTTTGTCACGTCATCCGTGGCAATTGG
TTGGCTGGAGCCTCTATAGCTTGGACTCTGATAAAGAATGCTGACAAACCAGCCTGCAAA
CGAGGAAGACCAGGAGGAAGGACACTGGGTGAGCAGTGGAAAGAAAAGCTGAATGGGCTC
AGTAGGGAGGACTTCCTGAAGTACAGGAAAGAGGCCATCACTGAAGTCGACCGGTCCGCA
GCCCGAAAAGCTAGGAGGGACGGGAACAAAACTGGAGGACACCCAGTGTCCAGAGGCTCC
GCAAAGCTGAGATGGATGGTAGAACGCCAATTCGTCAAACCAATTGGCAAGGTGGTTGAC
CTAGGTTGTGGGCGAGGAGGATGGAGTTACTATGCAGCCACACTCAAAGGCGTCCAAGAA
GTTAGAGGCTATACGAAAGGAGGACCTGGACATGAGGAACCGATGCTTATGCAAAGCTAT
GGCTGGAACCTTGTCACTATGAAGAGCGGAGTGGACGTGTATTATAAACCATCTGAGCCG
TGCGACACGCTTTTTTGTGACATTGGAGAATCATCTTCTAGTGCTGAGGTGGAAGAACAA
CGCACTCTGAGGATTTTGGAAATGGTCTCTGATTGGCTGCAGAGAGGACCAAGAGAGTTC
TGCATCAAGGTTCTCTGCCCATACATGCCACGTGTCATGGAGCGCTTAGAAGTTCTACAA
CGGAGGTATGGAGGAGGATTGGTTCGAGTCCCTCTTTCCAGAAATTCCAACCATGAGATG
TACTGGGTTAGTGGAGCTGCTGGCAACATTGTTCACGCAGTGAACATGACGAGTCAAGTG
CTCATAGGGCGAATGGAGAAGAGAACATGGCATGGACCAAAATACGAGGAGGATGTTAAC
CTTGGAAGTGGAACAAGAGCCGTCGGGAAGCCCCAGCCACATGCCAACCAGGAGAAGATC
AAAGCCAGGATTCAAAGATTGAAGGAGGAGTATGCAGCCACATGGCACCATGACAAGGAC
CACCCATATCGGACTTGGACCTACCACGGAAGCTATGAAGTGAAACCGACCGGTTCAGCA
GGCTCCTTGGTCAACGGAGTCGTTCGCCTAATGAGCAAGCCTTGGGATGCAATTCTTAAC
GTGACCACTATGGCGATGACTGACACCACTCCGTTTGGGCAGCAGAGGGTTTTCAAAGAA
AAGGTTGACACCAAGGCTCCAGAACCCCCTTCTGGAGTTAGAGAAGTGATGGATGAGACC
ACCAATTGGCTGTGGGCTTTTCTCGCACGAGAAAAGAAGCCAAGGTTGTGCACCAGGGAA
GAGTTTAAGAGGAAGGTCAACAGCAACGCTGCTTTGGGAGCCATGTTTGAGGAGCAGAAC
CAATGGAGCAGTGCTAGGGAGGCTGTAGAGGACCCTCGGTTCTGGGAAATGGTGGACGAA
GAAAGGGAGAACCATCTGAAAGGAGAGTGCCACACATGCATTTACAACATGATGGGGAAG
CGTGAGAAGAAGCTCGGAGAGTTTGGCAAAGCGAAAGGCAGTCGAGCCATATGGTTCATG
TGGCTAGGCGCCAGATTCCTGGAGTTTGAAGCCCTGGGCTTTCTGAATGAGGACCATTGG
TTAGGAAGAAAGAATTCTGGAGGAGGTGTTGAAGGACTTGGTGTCCAAAAGCTTGGTTAC
ATTCTGCGGGAGATGAGCCACCACTCAGGTGGGAAAATGTACGCAGATGACACGGCCGGC
TGGGACACCCGGATAACCAGAGCTGATCTTGACAACGAGGCCAAGGTTTTGGAGCTGATG
GAAGGTGAGCACAGACAACTGGCCAGAGCAATCATTGAGCTGACCTACAAACACAAGGTG
GTGAAAGTTATGCGACCTGGCACAGATGGGAAGACCGTCATGGATGTGATTTCCCGAGAA
GATCAGAGAGGAAGTGGACAGGTTGTGACCTATGCTCTCAACACATTCACCAACATTGCC
GTCCAGCTCATCAGACTGATGGAAGCTGAAGGAGTGATTGGGCAGGAACATTTGGAAAGT
CTTCCCCGGAAAACCAAATACGCTGTGAGAACCTGGCTCTTTGAGAACGGAGAAGAAAGG
GTAACCCGCATGGCTGTGAGTGGAGATGATTGTGTTGTCAAGCCCCTGGATGATCGGTTT
GCCAATGCCCTGCACTTTCTCAATTCGATGTCTAAGGTCAGAAAAGACGTGCCAGAGTGG
AAACCCTCCTCGGGATGGCACGATTGGCAGCAAGTGCCCTTCTGCTCAAACCATTTTCAG
GAATTGATCATGAAGGACGGAAGGACTTTGGTGGTTCCTTGCCGAGGTCAGGATGAACTC
ATTGGGAGGGCGCGAGTCTCCCCCGGCTCTGGGTGGAATGTTAGGGACACTGCATGCTTG
GCTAAGGCCTACGCCCAGATGTGGCTCTTGCTGTACTTCCACAGAAGAGATCTGAGGCTG
ATGGCAAACGCCATCTGCTCAGCAGTCCCCAGCAATTGGGTTCCCACTGGCAGGACGTCA
TGGTCAGTGCATGCCACAGGTGAATGGATGACAACTGATGACATGTTGGAAGTGTGGAAC
AAAGTGTGGATTCAAGACAATGAATGGATGCTGGACAAAACCCCAGTTCAAAGCTGGACA
GACATCCCTTACACCGGGAAGCGGGAAGACATATGGTGTGGAAGCCTGATAGGCACGCGA
ACACGGGCAACGTGGGCTGAAAACATCTACGCGGCCATAAACCAGGTGAGGGCAATTATT
GGCCAGGAAAAGTATAGGGATTACATGCTTTCACTTAGAAGATATGAAGAAGTTGATGTC
CAAGAGGACAGGGTTTTGTAAATAAGTGTT--TAGGGTTTTGTAATTTA---TTCAAATA
TGTAATGTAATTTAGTTGTAAGTATTTGATTGTGTAGCTTTATTTAGTATCATTTTAGGA
TAATAGAAGTTGAGTTTGTATTTAGTTATTTTATTTAATTGAATTTGATAGTCAGGCCAG
GGTAACCTGCCACCGGAAGTTGAGTAGACGGTGCTGCCTGCGACTCAACCCCAGGCGGAC
TGGGTTAACAAAGCTGGCCGCTGATGATAGGAAAGCCCCTCAGAACCGTTTCGGAGAGGG
ACCCTGCTTATTGGAAGCGTCCGGCCCGTGTCAGGCCGCAAAGCGCCACTTCGCCAAGGA
GTGCAGCCTGTATGGCCCCAGG-AGGACTGGGTTACCAAAGCCGAAAGGCCCCCACGGCC
CAAGCGAACAGACGGTGATGCGAACTG-TTCGTGGAAGGACTAGAGGTTAGAGGAGACCC
CGTGGAACTTAGGTGCGGCCCAAGCCGTTTCCGAAGCTGTAGGAGCGGTGGAAGGACTAG
AGGTTAGAGGAGACCCCGCATCATAAGCATCAA-AAACAGCATATTGACACCTGGGAATT
AGACTAGGAGATCTTCTGCTCTATTCCAACATCAACCACAAGGCACAGAGCGCCGAAAAT
TGTGGCTGGTGGGGAACTAGACCACAGGATCT-

#JF266698.1_Usutu_virus_strain_Italia_2009_complete_genome
AGTCGTTCGTCTGCGTGAGCTCTACTACTTAGTATTGTTTTTGGAGGATCGTGAGATTAA
CACAGTGCCGGCAGTTTCTTTGAGCGTTGATTTTCAATGTCTAAGAAACCAGGAGGGCCC
GGAAGAAACCGGGCCATCAATATGCTGAAACGCGGCATACCCCGCGTATTCCCACTAGTG
GGAGTGAAGAGGGTAGTCATGGGCTTGTTGGATGGAAGAGGACCAGTGCGATTCGTGCTG
GCCTTGATGACATTCTTCAAGTTCACCGCGCTTGCCCCGACGAAGGCCTTGCTAGGCCGT
TGGAAGCGCATCAACAAGACCACGGCAATGAAACACCTGACTAGCTTCAAAAAGGAATTA
GGAACAATGATCAACGTGGTTAACAATCGGGGCACAAAAAAGAAGAGAGGCAACAATGGA
CCAGGACTAGTGATGATCATAACACTCATGACGGTTGTTTCAATGGTTTCCTCTTTAAAG
CTTTCCAACTTCCAGGGGAAAGTCATGATGACCATCAACGCGACTGATATGGCAGACGTC
ATTGTTGTTCCCACGCAACATGGGAAAAACCAGTGCTGGATTAGAGCCATGGATGTCGGG
TACATGTGTGATGATACCATCACTTATGAATGCCCCAGACTGGATGCAGGAAATGACCCG
GAAGACATTGACTGTTGGTGTGACAAACAACCCATGTATGTCCACTATGGAAGGTGCACA
AGAACCAGACACTCGAAGCGGAGTCGGCGGTCGATCGCAGTGCAGACGCACGGGGAGAGT
ATGCTGGCTAACAAGAAGGATGCTTGGCTAGACTCAACCAAGGCTTCGAGATACCTGATG
AAGACTGAGAATTGGATTATCAGGAATCCTGGGTATGCTTTTGTAGCTGTCCTCTTGGGC
TGGATGCTGGGAAGCAACAATGGACAAAGGGTCGTTTTCGTCGTTCTCTTACTTCTCGTG
GCGCCTGCTTATAGCTTCAACTGCCTTGGTATGAGCAACAGAGACTTCCTTGAGGGAGTC
TCTGGTGCTACCTGGGTTGACGTGGTTTTGGAAGGTGACAGCTGCATAACCATCATGGCC
AAGGACAAGCCGACCATTGACATTAAGATGATGGAAACTGAAGCCACGAACCTGGCTGAA
GTGAGAAGCTACTGCTATCTAGCCACTGTCTCAGATGTTTCAACTGTCTCCAACTGTCCA
ACAACTGGGGAGGCCCACAATCCTAAGAGAGCTGAGGACACGTACGTGTGCAAAAGTGGT
GTCACTGACAGGGGCTGGGGCAATGGCTGTGGACTATTTGGCAAAGGAAGTATAGACACG
TGTGCTAACTTCACCTGCTCCCTGAAAGCGATGGGCCGGATGATCCAACCGGAAAATGTT
AAGTATGAAGTGGGAATCTTCATACATGGTTCTACCAGCTCTGACACTCACGGCAACTAT
TCTTCACAACTAGGAGCATCACAGGCTGGGCGGTTTACCATCACTCCCAACTCCCCAGCC
ATCACTGTGAAGATGGGTGACTATGGAGAAATATCAGTTGAGTGTGAACCGAGAAACGGG
TTGAACACCGAGGCATACTACATCATGTCAGTGGGCACTAAACACTTCCTTGTCCATAGA
GAATGGTTTAATGACTTGGCCCTCCCATGGACTTCACCAGCTAGCTCAAATTGGAGAAAC
AGAGAGATACTACTGGAGTTCGAAGAGCCCCATGCCACAAAGCAATCAGTTGTGGCGCTT
GGTTCCCAGGAAGGTGCTTTGCACCAGGCCTTGGCAGGAGCTGTTCCAGTGTCTTTCTCG
GGCAGTGTCAAGCTCACATCTGGTCATCTCAAGTGTCGAGTCAAGATGGAAAAGTTGACA
CTAAAAGGCACCACCTACGGCATGTGCACGGAAAAGTTTTCTTTTGCAAAAAATCCGGCT
GACACGGGTCACGGCACTGTGGTCCTTGAACTGCAGTACACGGGATCTGACGGACCTTGC
AAAATCCCAATTTCCATTGTGGCATCACTTTCCGATCTCACCCCCATTGGTAGAATGGTT
ACAGCAAACCCTTATGTGGCTTCATCCGAAGCCAACGCGAAAGTGTTAGTTGAGATGGAA
CCACCATTTGGAGATTCATACATTGTGGTTGGAAGAGGGGATAAGCAGATAAACCATCAC
TGGCACAAAGCAGGAAGTTCCATTGGAAAAGCGTTCATCACCACTATCAAAGGGGCACAG
CGTCTAGCTGCCCTAGGCGACACAGCGTGGGACTTTGGGTCGGTCGGAGGGATTTTCAAT
TCTGTAGGAAAGGCGGTACATCAGGTCTTTGGAGGAGCCTTCAGAACTCTCTTCGGTGGC
ATGTCCTGGATCACCCAGGGTCTAATGGGAGCTCTGCTTCTATGGATGGGGGTGAATGCG
AGAGATCGATCCATCGCACTGGTGATGTTAGCCACGGGAGGGGTGCTCCTCTTTCTCGCC
ACAAACGTCCATGCAGACTCGGGATGTGCGATAGACGTGGGAAGGAGAGAGTTGCGCTGT
GGACAAGGGATTTTTATCCACAATGATGTTGAAGCGTGGGTCGACCGGTACAAATTCATG
CCTGGAACACCAAAACAGCTGGCAAAGGTCATCGAGCAAGCCCACGCGAAAGGAATATGT
GGATTGAGGTCCGTCTCACGTCTGGAACACGTGATGTGGGAGAACATCAGAGATGAACTC
AACACCCTCCTCAGAGAGAATGCAGTAGATCTAAGTGTCGTGGTTGAGAAGCCAAAGGGA
ATGTACAAATCAGCACCACAGAGATTGGCACTCACATCTGAAGAGTTTGAGATTGGGTGG
AAGGCTTGGGGAAAGAGCTTGGTGTTCGCACCAGAACTGGCCAACCACACTTTTGTGGTT
GACGGGCCCGAGACCAAAGAATGTCCCGATGTAAAAAGAGCTTGGAACAGCCTTGAGATT
GAAGATTTTGGATTTGGCATCATGTCCACCAGGGTTTGGCTGAAAGTCAGAGAACACAAC
ACTACTGACTGTGACAGCTCAATAATTGGGACGGCTGTTAAAGGAGACATAGCTGTGCAC
AGTGACCTCTCCTACTGGATTGAAAGCCACAAGAACACGACATGGAGGCTCGAGAGGGCT
GTCTTTGGAGAGATCAAATCATGCACGTGGCCTGAGACACACACTCTTTGGAGTGATGGC
GTTGTTGAAAGTGATCTGGTTGTGCCAGTCACCCTCGCTGGACCAAAAAGCAATCACAAC
CGGCGTGAAGGTTACAAAGTCCAGAGCCAGGGGCCGTGGGACGAAGAAGACATTGTTCTC
GACTTTGACTATTGCCCAGGTACCACCGTCACAATCACTGAAGCATGTGGGAAGAGAGGA
CCCTCCATAAGAACTACTACTAGCAGTGGTAGACTGGTCACAGACTGGTGCTGCCGGAGC
TGCACCCTTCCCCCTTTGAGATACAGGACAAAAAATGGATGTTGGTATGGAATGGAGATA
AGACCCATGAAACATGATGAGACGACGCTGGTAAAATCCAGCGTCAGTGCCTATCGGAGT
GACATGATTGATCCTTTTCAGTTGGGCCTTCTGGTGATGTTTCTGGCCACCCAGGAGGTC
CTGAGGAAGAGGTGGACGGCCAGATTGACTGTTCCGGCTATTGTGGGAGCTCTACTCGTG
TTGATTCTTGGGGGAATCACTTACACTGACCTGCTTAGGTATGTTCTTCTGGTTGGGGCG
GCCTTCGCCGAAGCCAACAGCGGGGGTGACGTCGTTCATCTAGCTCTCATAGCCGCCTTC
AAAATTCAACCAGGCTTTCTCGCAATGACATTTCTTAGGGGAAAGTGGACGAACCAAGAG
AACATCCTGCTGGCTCTGGGGGCAGCATTCTTTCAGATGGCGGCCACCGACTTGAACTTT
TCTCTCCCAGGAATTCTCAATGCCACTGCCACAGCTTGGATGCTCCTGAGGGCTGCCACC
CAGCCATCCACTTCAGCCATCGTCATGCCTTTGCTTTGCCTGCTGGCTCCTGGCATGAGA
CTGCTCTACCTGGACACGTATAGAATCACTCTCATCATCATCGGCACCTGCAGCCTGATA
GGGGAGCGCCGTAGGGCGGCCGCAAAGAAGAAAGGGGCGGTACTGCTAGGGTTAGCACTA
ACATCAACAGGGCAGTTCTCTGCATCAGTTATGGCGGCTGGGCTCATGGCATGCAATCCC
AACAAAAAGCGGGGATGGCCGGCCACAGAAGTTTTGACAGCAGTTGGATTGATGTTTGCC
ATCGTGGGTGGTCTAGCTGAGTTGGACGTTGATTCCATGTCCATTCCTTTTGTGTTAGCC
GGGCTGATGGCAGTTTCTTACACCATTTCAGGCAAATCGACAGACTTGTGGCTTGAGAGA
GCAGCTGACATAACATGGGAAACTGATGCAGCCATAACTGGAACCAGCCAACGCCTAGAT
GTAAAATTGGATGATGATGGTGACTTCCACCTTATTAACGACCCTGGAGTGCCGTGGAAG
ATATGGGTCATCCGTATGACGGCATTGGGATTCGCGGCCTGGACACCATGGGCAATAATA
CCTGCTGGAATAGGTTATTGGCTCACTGTCAAGTACGCAAAAAGAGGAGGCGTCTTTTGG
GACACCCCGGCTCCAAGGACCTACCCCAAGGGTGACACTTCACCAGGAGTATACCGTATC
ATGAGCCGTTACATTTTGGGGACCTACCAGGCTGGAGTGGGCGTCATGTATGAAGGAGTT
CTTCACACCCTGTGGCACACCACAAGAGGGGCAGCTATCAGAAGTGGTGAAGGAAGGCTC
ACTCCCTACTGGGGTAGTGTGAAAGAAGACAGGATCACCTATGGTGGGCCATGGAAGTTT
GACAGGAAGTGGAATGGTCTCGATGATGTTCAGCTCATCGTAGTGGCTCCCGGAAAGGCA
GCCATAAACATCCAAACCAAACCAGGCATCTTCAAAACGCCACAAGGGGAAATAGGAGCA
GTCAGCCTGGACTATCCTGAAGGGACCTCAGGCTCCCCAATACTGGACAAGAATGGTGAC
ATCGTGGGCTTGTACGGGAATGGAGTCATCTTGGGCAACGGCTCGTATGTCAGTGCCATC
GTGCAAGGCGAAAGAGAAGAAGAACCCGTTCCTGAAGCGTACAACGCAGACATGTTAAGA
AAGAAGCAGCTGACAGTGCTGGACCTGCATCCAGGAGCGGGAAAGACCAGGAGGATACTC
CCCCAGATCATCAAAGATGCCATCCAGCGCCGCCTCCGTACAGCTGTGCTGGCTCCAACC
CGTGTGGTGGCTGCAGAAATGGCTGAGGCCCTCAAGGGCCTTCCGGTCCGATACCTGACC
CCAGCGGTCAACAGAGAGCATAGTGGCACAGAGATAGTGGATGTTATGTGTCATGCCACT
CTAACCCACAGACTCATGTCACCTCTAAGAGTTCCAAACTACAACCTCTTTGTGATGGAT
GAGGCTCACTTCACTGACCCGGCGAGCATAGCAGCACGAGGCTACATTGCTACAAAAGTT
GAGTTGGGTGAAGCGGCAGCAATATTCATGACTGCGACTCCCCCTGGCACTCACGATCCG
TTCCCAGACACCAATGCACCAGTTACAGACATACAAGCTGAGGTGCCTGACAGAGCCTGG
AGTAGTGGGTTTGAGTGGATAACAGAATACACCGGGAAAACAGTCTGGTTCGTCGCTAGT
GTGAAGATGGGAAATGAGATTGCACAGTGTCTTCAGAGAGCGGGAAAGAAGGTCATTCAA
CTCAACCGCAAGTCCTATGACACGGAGTATCCCAAATGCAAGAATGGAGACTGGGATTTT
GTGATAACAACAGACATCTCAGAGATGGGCGCGAACTTTGGGGCCAGCAGAGTCATTGAC
TGTCGGAAAAGCGTAAAACCCACCATCTTGGAGGAAGGCGAAGGGAGAGTGATCTTGAGC
AACCCCTCACCAATCACTAGTGCTAGTGCTGCCCAGAGGAGAGGGAGAGTAGGTAGAAAT
CCTAGTCAGATAGGTGATGAGTACCACTATGGAGGAGGCACAAGCGAAGATGACACGATC
GCAGCTCATTGGACTGAAGCAAAGATCATGTTAGATAACATCCACCTCCCAAATGGGCTT
GTTGCACAAATGTATGGGCCAGAAAGAGACAAAGCCTTCACCATGGACGGGGAGTACCGA
CTGAGAGGAGAGGAGAGAAAGACCTTCCTGGAGTTGCTGAGGACTGCAGACCTGCCAGTG
TGGCTTGCCTACAAAGTGGCTTCAAATGGTATACAGTACACCGACAGGAAGTGGTGTTTT
GATGGACCAAGGTCAAACATCATTCTGGAAGACAACAATGAAGTCGAAATTGTCACCCGC
ACAGGTGAACGCAAGATGCTGAAGCCACGCTGGTTGGATGCCAGGGTCTACGCTGACCAT
CAGTCGCTCAAGTGGTTCAAGGACTTTGCGGCTGGTAAGCGATCAGCAGTGGGATTTCTT
GAAGTCCTGGGGAGAATGCCTGAGCACTTCGCAGGCAAGACCAGAGAGGCTTTTGATACC
ATGTATCTGGTGGCGACAGCTGAGAAGGGAGGAAAAGCCCACCGCATGGCCCTTGAAGAG
TTGCCGGACGCTCTTGAAACCATAACACTCATTGTGGCTTTGGCCGTGATGACAGCAGGA
GTTTTCTTGCTCCTCGTTCAGAGGAGAGGCATAGGTAAGCTGGGGCTTGGCGGTATGGTG
CTAGGCCTAGCCACTTTCTTCTTGTGGATGGCTGACGTCTCAGGCACCAAGATCGCAGGA
ACCTTATTGCTGGCTCTGCTCATGATGATAGTGTTGATTCCTGAACCTGAGAAGCAACGA
TCCCAGACGGACAACCAGCTAGCTGTGTTTCTGATCTGTGTCTTGCTGGTGGTGGGAGTG
GTGGCTGCCAATGAATACGGAATGTTAGAGAGAACAAAAAGTGACCTTGGGAAAATATTC
TCCAGCACACGTCAACCACAAAGTGCTCTGCCGCTACCCTCTATGAGCGCTTTGGCATTG
GATTTGCGACCAGCAACAGCGTGGGCCTTATACGGAGGGAGCACAGTGGTTCTCACGCCC
TTGATCAAACATCTTGTAACATCAGAATACATCACAACATCTCTGGCTTCAATAAGTGCT
CAGGCTGGGTCTTTGTTCAACCTACCCCGCGGACTCCCCTTCACGGAGCTGGACCTGACA
GTGGTCTTGGTCTTTTTGGGATGTTGGGGCCAAGTGTCGTTAACAACTCTGATCACTGCG
GCAGCTCTGGCTACCCTCCACTATGGCTACATGCTGCCTGGATGGCAGGCTGAAGCTTTG
AGGGCGGCTCAACGGAGAACAGCGGCCGGAATCATGAAAAATGCTGTGGTAGATGGTTTG
GTGGCTACGGATGTTCCTGAACTGGAGAGAACCACCCCCCTCATGCAAAAGAAGGTAGGC
CAGATTTTACTGATTGGAGTCAGCGCGGCGGCATTGTTAGTCAACCCGTGTGTTACAACT
GTTCGGGAAGCCGGCATCCTCATATCAGCGGCACTCCTGACTCTCTGGGACAACGGAGCC
ATTGCAGTATGGAATTCCACCACCGCGACCGGACTTTGTCACGTCATCCGTGGCAATTGG
TTGGCTGGAGCCTCTATAGCTTGGACTCTGATAAAGAATGCTGACAAACCGGCCTGCAAA
CGAGGAAGACCAGGAGGAAGGACACTGGGTGAGCAATGGAAGGAGAAGCTAAACGGGCTC
AGCAAGGAGGATTTCCTGAAGTACAGGAAAGAGGCCATCACTGAAGTCGACCGGTCCGCA
GCCCGGAAAGCTAGGAGGGACGGGAACAAAACTGGAGGACACCCAGTGTCCAGAGGCTCC
GCAAAGCTGAGATGGATGGTAGAACGCCAATTTGTCAAACCAATTGGCAAGGTGGTTGAC
CTAGGTTGTGGGCGAGGAGGATGGAGTTACTATGCAGCCACGCTCAAAGGCGTCCAAGAA
GTCAGAGGCTATACGAAAGGAGGACCTGGACACGAGGAACCGATGCTTATACAAAGCTAT
GGCTGGAACCTTGTCACTATGAAGAGCGGAGTGGACGTGTATTATAAACCATCTGAGCCG
TGCGACACGCTTTTCTGTGACATTGGAGAATCATCTTCTAGTGCTGAGGTGGAAGAACAA
CGCACTCTGAGGATTTTGGAAATGGTTTCTGATTGGCTGCAGAGAGGACCAAGAGAGTTC
TGCATCAAGGTTCTCTGCCCATACATGCCACGTGTCATGGAGCGCTTGGAAGTTCTACAA
CGGAGGTATGGAGGAGGATTGGTTCGAGTCCCTCTTTCCAGAAATTCCAACCATGAGATG
TACTGGGTCAGTGGAGCTGCTGGCAACATTGTCCACGCAGTGAACATGACGAGTCAAGTG
CTCATAGGGCGAATGGAGAAGAGAACATGGCATGGACCAAAATACGAGGAGGACGTTAAC
CTTGGAAGTGGAACAAGAGCCGTTGGGAAGCCCCAGCCACATACCAACCAGGAGAAGATT
AAAGCCAGGATTCAAAGATTGAAAGAGGAGTATGCAGCCACATGGCACCACGACAAGGAC
CACCCATATCGGACTTGGACCTACCACGGAAGTTATGAAGTGAAACCGACCGGTTCAGCA
AGCTCCTTGGTCAACGGAGTTGTCCGCCTAATGAGCAAGCCCTGGGATGCAATTCTCAAC
GTGACCACCATGGCGATGACTGACACCACTCCGTTTGGGCAGCAGAGGGTTTTCAAAGAA
AAGGTTGACACCAAGGCCCCGGAACCCCCTTCTGGAGTTAGAGAGGTGATGGATGAGACC
ACCAATTGGCTGTGGGCTTTTCTCGCACGAGAAAAGAAGCCAAGGTTGTGCACCAGGGAA
GAGTTTAAGAGGAAGGTCAACAGCAACGCCGCTTTGGGAGCCATGTTTGAAGAGCAGAAC
CAATGGAGCAGTGCCAGGGAGGCTGTAGAGGACCCTCGGTTCTGGGAAATGGTGGACGAA
GAAAGGGAGAACCATCTGAAAGGAGAGTGCCACACATGCATTTACAACATGATGGGGAAG
CGTGAGAAGAAGCTCGGAGAGTTTGGCAAAGCGAAAGGTAGTCGAGCCATATGGTTCATG
TGGCTAGGCGCCAGATTCCTGGAGTTTGAAGCTCTGGGCTTTCTGAATGAGGACCATTGG
TTAGGAAGAAAGAATTCTGGAGGAGGTGTTGAAGGACTTGGTGTCCAAAAACTTGGTTAC
ATTCTGCGTGAGATGAGCCACCATTCAGGTGGGAAAATGTACGCGGATGACACAGCCGGC
TGGGACACCCGGATAACCAGAGCCGATCTTGACAACGAGGCCAAAGTTTTGGAGCTGATG
GAAGGTGAGCACAGACAACTAGCCAGAGCAATCATTGAGCTGACCTACAAACACAAGGTG
GTGAAAGTTATGCGACCTGGCACAGATGGGAAGACCGTCATGGATGTGATTTCCCGAGAA
GATCAGAGAGGAAGTGGACAGGTTGTGACCTATGCTCTCAACACATTCACCAACATTGCC
GTCCAGCTTATTAGACTGATGGAAGCTGAAGGAGTGATTGGGCAGGAACATCTGGAAAGT
CTTCCCCGGAAAACCAAATACGCTGTGAGAACCTGGCTTTTTGAGAACGGAGAAGAAAGG
GTGACCCGCATGGCTGTGAGTGGAGATGATTGTGTTGTCAAGCCCCTGGATGATCGGTTT
GCCAATGCCCTGCACTTTCTCAATTCGATGTCCAAGGTCAGAAAAGACGTGCCAGAGTGG
AAACCCTCCTCGGGATGGCACGATTGGCAGCAAGTGCCTTTCTGCTCAAACCACTTTCAG
GAATTGATCATGAAGGACGGAAGGACTTTGGTGGTTCCCTGCCGGGGTCAGGATGAACTC
ATTGGGAGGGCGCGAGTCTCCCCCGGCTCTGGATGGAATGTTAGGGACACCGCATGCTTG
GCCAAGGCCTACGCTCAGATGTGGCTCCTGCTGTACTTCCACAGAAGAGATCTGAGGCTG
ATGGCAAACGCCATCTGTTCAGCAGTCCCCAGCAATTGGGTTCCCACTGGCAGGACTTCA
TGGTCAGTGCATGCCACAGGTGAATGGATGACAACTGATGACATGTTGGAAGTGTGGAAC
AAAGTGTGGATCCAAGACAATGAATGGATGCTGGACAAGACCCTAGTTCAAAGCTGGACA
GACATCCCTTACACCGGGAAGCGGGAAGACATATGGTGTGGAAGCCTGATAGGCACGCGA
ACACGGGCAACGTGGGCTGAAAACATCTACGCAGCCATTAACCAGGTGAGGGCCATTATT
GGCCAGGAAAAATACAGGGATTACATGCTTTCACTTAGAAGATATGAAGAAGTTAATGTC
CAGGAGGACAGGGTTTTGTAAATAAGTGTT--TAGGGTTTTGTAATTTA---ATTAAATA
TGCAATGTAATTTAGTTGTAAATATTTGATTGTGTAGCTTTATTTAGCATTGTTTTAGGA
TAGTAGAAGTTAAGGTTTTATTTAGTTATTTTATTTAATTGAATTTGATAGTCAGGCCAG
GGCAACCTGCCACCGGAAGTTGAGTAGACGGTGCTGCCTGCGACTCAACCCCAGGCGGAC
TGGGTTAACAAAGCTGACCGCTGATGATGGGAAAGCCCCTCAGAACCGTTTCGGAGAGGG
ACCCTGCCTATTGGAAGCGTCCAGCCCGTGTCAGGCCGCAAAGCGCCACTTCGCCAAGGA
GTGCAGCCTGTACGGCCCCAGG-AGGACTGGGTTACCAAAGCCGAAAGGCCCCCACGGCC
CAAGCGAACAGACGGTGATGCGAACTG-TTCGTGGAAGGACTAGAGGTTAGAGGAGACCC
CGTGGAACTTAGGTGCGGCCCAAGCCGTTTCCGAAGCTGTAGGAACGGTGGAAGGACTAG
AGGTTAGAGGAGACCCCGCATCATAAGCATCAAAAAACAGCATATTGACACCTGGGAATT
AGACTAGGAGATCTTCTGCTCTATTCCAACATCAACCACAAGGCACAGAGCGCCGAAAAT
TGTGGTTGGTGGGGAACTAGACCACAGGATCT-

#KC754955.1_Usutu_virus_isolate_HB81P08_complete_genome
AGATGTTGGCCTGTGTGAGCTCTACTACTTAGTATTGTTTTTGGAGGATCGTGAGATTAA
CACAGTGCCGGCAGTTTCTTTGAGCGTTGATTTTCAATGTCTAAGAAACCAGGAGGGCCC
GGAAGAAACCGGGCCATCAATATGCTGAAACGCGGCATACCCCGCGTATTCCCACTAGTG
GGAGTGAAGAGGGTAGTCATGGGCTTGTTGGATGGAAGAGGACCAGTGCGATTCGTGCTG
GCCTTGATGACATTCTTCAAGTTCACCGCGCTTGCCCCGACAAAGGCCTTGCTAGGCCGT
TGGAAGCGCATCAACAAGACCACGGCAATGAAACACCTGACTAGCTTCAAAAAGGAATTA
GGAACAATGATCAACGTGGTTAACAATCGGGGCACAAAAAAGAAGAGAGGCAACAATGGA
CCAGGACTAGTGATGATCATAACACTCATGACGGCTGTTTCAATGGTTTCCTCTTTAAAG
CTTTCCAACTTCCAGGGGAAAGTCATGATGACCATCAACGCGACTGATATGGCAGATGTC
ATTGTTGTTCCCACGCAACATGGGAAAAACCAGTGCTGGATTAGAGCCATGGATGTCGGG
TACATGTGTGATGATACCATCACTTATGAATGCCCCAAACTGGATGCAGGAAATGACCCA
GAAGACATTGACTGTTGGTGTGACAAACAACCCATGTATGTCCACTATGGAAGGTGCACA
AGAACCAGACATTCGAAGCGGAGTCGGCGGTCGATCGCAGTGCAGACGCACGGGGAGAGT
ATGCTGGCCAACAAGAAGGATGCTTGGCTAGACTCAACCAAGGCTTCGAGATACCTGATG
AAGACTGAAAATTGGATTATCAGGAATCCTGGGTATGCTTTTGTAGCTGTCCTCTTGGGC
TGGATGCTGGGAAGCAACAATGGACAAAGGGTCGTTTTCGTCGTTCTCTTACTTCTTGTG
GCGCCTGCTTACAGCTTCAACTGCCTTGGTATGAGCAACAGAGACTTCCTTGAGGGAGTC
TCTGGTGCTACCTGGGTCGACGTGGTTTTGGAAGGTGACAGCTGCATAACCATCATGGCT
AAGGACAAGCCGACCATTGACATTAAGATGATGGAAACTGAGGCCACGAATCTGGCTGAA
GTGAGAAGCTACTGCTATCTAGCCACTGTCTCAGATGTTTCAACTGTCTCCAACTGTCCA
ACAACTGGGGAGGCCCACAATCCTAAGAGAGCTGAGGACACGTACGTGTGCAAAAGTGGT
GTCACTGACAGGGGCTGGGGCAATGGCTGTGGACTATTTGGCAAAGGAAGTATAGACACG
TGTGCCAACTTCACCTGCTCCCTGAAAGCGGTGGGCCGGATGATCCAACCGGAAAATGTC
AAGTATGAAGTGGGAATCTTCATACATGGTTCCACCAGCTCTGACACTCACGGCAACTAT
TCTTCACAACTAGGAGCATCACAGGCTGGGCGATTTACCATCACTCCCAACTCCCCAGCC
ATCACTGTGAAGATGGGTGACTATGGAGAAATATCAGTTGAGTGTGAGCCAAGAAACGGA
TTGAACACTGAGGCATACTACATCATGTCAGTGGGCACCAAACACTTCCTTGTCCATAGA
GAATGGTTTAATGACTTGGCCCTCCCATGGACTTCACCAGCTAGCTCAAATTGGAGAAAT
AGAGAGATACTACTAGAGTTCGAAGAGCCCCATGCCACAAAGCAATCAGTTGTGGCGCTT
GGCTCCCAGGAAGGTGCTTTGCACCAGGCCTTGGCAGGAGCTGTTCCAGTGTCTTTCTCG
GGCAGTGTCAAGCTCACATCTGGTCATCTCAAGTGTCGAGTCAAGATGGAAAAGTTGACA
CTAAAAGGCACCACCTACGGCATGTGCACGGAAAAGTTTTCTTTTGCAAAAAATCCGGCT
GACACGGGTCACAGCACTGTGGTCCTTGAACTGCAGTACACGGGATCTGATGGACCTTGC
AAAATCCCAATTTCCATTGTGGCATCACTTTCCGATCTCACCCCCATTGGTAGAATGGTT
ACAGCAAACCCTTATGTGGCTTCATCCGAAGCCAACGCGAAGGTGCTGGTTGAGATGGAA
CCACCATTTGGAGATTCATACATTGTGGTTGGAAGAGGGGATAAGCAGATAAACCATCAC
TGGCACAAAGCAGGAAGCTCCATTGGAAAAGCGTTCATCACCACTATCAAAGGAGCACAG
CGTCTAGCTGCCCTAGGCGACACAGCGTGGGACTTTGGGTCGGTCGGAGGGATTTTCAAT
TCTGTAGGGAAGGCGGTACATCAGGTCTTTGGAGGAGCCTTCAGAACTCTCTTCGGTGGC
ATGTCCTGGATCACCCAGGGTCTAATGGGAGCTCTGCTTCTGTGGATGGGGGTGAATGCG
AGAGATCGATCCATCGCATTGGTGATGTTAGCCACGGGAGGGGTGCTCCTCTTTCTCGCC
ACAAACGTCCATGCAGACTCGGGATGTGCGATAGACGTGGGAAGGAGAGAGTTGCGCTGT
GGACAAGGGATCTTCATCCACAATGATGTTGAAGCGTGGGTCGACCGGTACAAATTTATG
CCTGAAACACCAAAACAGCTGGCAAAGGTCATCGAGCAAGCCCACGCGAAAGGAATATGT
GGATTGAGGTCCGTCTCACGTCTGGAACACGTGATGTGGGAGAACATCAGAGATGAACTC
AACACCCTCCTCAGAGAGAATGCAGTAGATCTAAGTGTCGTGGTTGAGAAGCCAAAAGGA
ATGTACAAATCAGCACCGCAGAGATTGGCACTCACATCTGAAGAGTTTGAGATTGGGTGG
AAGGCTTGGGGAAAGAGCTTGGTGTTCGCACCAGAACTGGCCAACCACACTTTTGTGGTT
GACGGGCCCGAGACCAAAGAATGTCCCGATGTGAAAAGAGCTTGGAACAGCCTTGAAATT
GAAGACTTTGGATTTGGCATCATGTCCACCAGGGTTTGGCTGAAAGTCAGAGAACATAAC
ACTACTGACTGCGACAGCTCAATAATTGGGACGGCTGTTAAAGGAGACATAGCTGTGCAC
AGTGACCTCTCCTACTGGATTGAAAGCCACAAGAACACGACATGGAGGCTCGAGAGGGCT
GTCTTTGGAGAGATCAAATCATGCACGTGGCCTGAAACACACACTCTTTGGAGTGATGGC
GTTGTTGAAAGTGATCTGGTTGTGCCAGTCACCCTCGCTGGGCCAAAAAGCAATCACAAC
CGGCGTGAAGGTTACAAAGTCCAGAGCCAGGGGCCGTGGGACGAAGAAGACATCGTTCTC
GACTTTGACTATTGCCCAGGTACCACCGTCACAATCACTGAAGCATGTGGGAAGAGAGGA
CCCTCCATAAGAACTACTACTAGCAGTGGTAGATTGGTCACAGACTGGTGCTGCCGGAGC
TGCACCCTTCCCCCTTTGAGATATAGGACAAAAAATGGATGTTGGTATGGAATGGAGATA
AGACCCATGAAGCATGATGAGACGACGTTGGTAAAATCCAGCGTCAGTGCCTACCGGAGT
GACATGATTGATCCTTTTCAGTTGGGCCTTCTGGTGATGTTTCTGGCCACCCAGGAGGTC
CTGAGGAAGAGGTGGACGGCCAGATTGACTGTTCCGGCTATTGTGGGAGCTCTACTCGTG
CTGATTCTTGGGGGAATTACTTACACTGACCTGCTTAGGTATGTTCTTCTGGTTGGGGCG
GCCTTCGCCGAAGCCAACAGCGGGGGTGACGTCGTCCATCTAGCTCTCATAGCCGCCTTT
AAAATTCAACCAGGCTTTCTCGCAATGACATTTCTTAGGGGAAAGTGGACGAACCAAGAG
AACATCCTGCTGGCTCTGGGGGCAGCATTCTTTCAGATGGCGGCCACCGATTTGAACTTT
TCTCTCCCAGGAATTCTCAACGCCACTGCCACAGCGTGGATGCTCCTGAGGGCTGCCACC
CAGCCATCCACTTCTGCCATCGTCATGCCTTCGCTTTGCCTGCTGGCTCCTGGCATGAGA
CTGCTCTACCTGGACACGTATAGAATCACTCTCATCATCATCGGCATTTGCAGCCTGATA
GGGGAGCGCCGTAGGGCGGCCGCAAAGAAGAAAGGGGCGGTACTGCTAGGGTTAGCACTA
ACATCAACAGGGCAGTTCTCTGCGTCAGTTATGGCGGCTGGGCTCATGGCATGCAATCCC
AACAAAAAGCGGGGATGGCCGGCCACAGAAGTTTTGACAGCAGTTGGATTGATGTTTGCC
ATCGTGGGTGGTCTAGCTGAGTTGGATGTTGATTCCATGTCCATTCCTTTTGTGTTGGCC
GGGCTGATGGCAGTTTCTTACACCATTTCAGGCAAATCGACAGACTTGTGGCTTGAGAGA
GCAGCTGACATAACATGGGAAACTGATGCAGCCATAACTGGAACCAGCCAACGCCTAGAT
GTAAAATTGGATGATGATGGTGACTTCCACCTTATTAACGACCCTGGAGTGCCGTGGAAG
ATATGGGTCATCCGCATGACAGCACTGGGATTCGCAGCCTGGACACCATGGGCAATAATA
CCTGCTGGAATAGGCTATTGGCTCACTGTCAAGTACGCAAAAAGAGGAGGCGTCTTTTGG
GACACCCCGGCTCCAAGGACCTACCCCAAGGGTGACACATCACCGGGAGTATACCGTATC
ATGAGCCGTTACATTCTGGGGACCTACCAGGCTGGAGTGGGCGTCATGTATGAAGGAGTT
CTTCACACCCTGTGGCACACCACAAGAGGGGCAGCCATCAGAAGTGGTGAAGGAAGGCTT
ACTCCCTACTGGGGTAGCGTGAAAGAAGACAGGATCACCTATGGTGGGCCATGGAAGTTT
GACAGGAAGTGGAATGGTCTCGATGATGTTCAGCTCATCATAGTGGCCCCCGGAAAGGCA
GCCATAAACATCCAAACCAAACCAGGCATCTTCAAAACGCCACAGGGGGAAATAGGAGCA
GTCAGCCTGGACTATCCTGAAGGGACTTCAGGCTCCCCAATACTGGACAAGAATGGCGAC
ATCGTGGGCTTGTACGGGAATGGAGTCATCTTGGGCAACGGCTCATATGTCAGTGCCATC
GTGCAAGGCGAAAGAGAAGAAGAACCCGTTCCTGAAGCGTACAACGCAGACATGCTAAGA
AAGAAGCAGCTGACAGTGTTGGACCTGCATCCAGGAGCGGGAAAGACCAGGAGGATACTC
CCCCAGATCATCAAAGATGCCATCCAGCGCCGCCTCCGTACAGCTGTGCTGGCTCCAACC
CGTGTGGTGGCTGCAGAAATGGCTGAGGCCCTCAAGGGCCTTCCGGTCCGATACCTGACC
CCAGCGGTCAACAGAGAGCATAGCGGCACAGAGATAGTGGATGTCATGTGTCATGCCACT
CTAACCCACAGACTCATGTCACCTCTAAGAGTTCCAAACTACAACCTCTTTGTGATGGAT
GAGGCTCACTTCACTGACCCGGCGAGCATAGCAGCACGAGGCTACATTGCCACAAAAGTT
GAGTTGGGCGAAGCGGCAGCAATATTCATGACTGCGACTCCCCCTGGCACTCACGATCCG
TTCCCAGACACCAATGCACCAGTTACAGACATACAAGCTGAGGTGCCTGACAGAGCCTGG
AGTAGTGGGTTTGAGTGGATAACAGAATACACCGGGAAAACAGTCTGGTTTGTCGCTAGT
GTGAAGATGGGAAATGAGATTGCACAGTGTCTTCAGAGAGCGGGAAAGAAGGTCATCCAA
CTCAACCGCAAGTCCTATGACACGGAGTATCCCAAATGCAAGAATGGAGACTGGGATTTT
GTGATAACAACAGACATCTCAGAGATGGGCGCGAACTTTGGGGCCAGCAGAGTCATTGAC
TGCCGGAAAAGCGTGAAACCCACCATTTTGGAGGAAGGCGAAGGGAGAGTGATCTTGAGC
AACCCCTCACCAATCACTAGTGCTAGTGCTGCCCAGAGGAGAGGGAGAGTAGGTAGAAAT
CCTAGTCAGATAGGTGATGAGTACTACTATGGAGGAGGCACAAGCGAAGATGACACGATC
GCAGCTCATTGGACTGAAGCAAAGATCATGTTAGACAACATCCACCTCCCAAATGGGCTT
GTTGCACAAATGTATGGGCCAGAAAGAGACAAAGCTTTCACCATGGACGGGGAGTACCGG
CTGAGAGGAGAGGAGAGAAAGACCTTCCTGGAGTTGTTGAGGACTGCAGACTTGCCAGTG
TGGCTTGCCTACAAAGTGGCTTCAAATGGTATACAGTATACCGACAGGAAGTGGTGTTTT
GATGGACCAAGGTCGAACATCATTCTGGAAGACAACAATGAAGTTGAAATTGTCACCCGC
ACAGGTGAACGCAAGATGCTGAAGCCACGCTGGTTAGATGCCAGGGTCTACGCTGACCAT
CAATCGCTCAAGTGGTTCAAGGACTTTGCGGCTGGTAAGCGATCAGCAGTGGGATTCCTT
GAAGTCCTGGGGAGAATGCCTGAGCACTTCGCAGGCAAAACCAGAGAGGCCTTTGATACC
ATGTATCTGGTGGCGACAGCTGAGAAGGGAGGAAAAGCCCACCGTATGGCCCTTGAAGAG
TTGCCGGACGCTCTTGAGACCATAACACTCATTGTAGCTTTGGCCGTGATGACAGCAGGA
GTTTTCTTGCTCCTCGTTCAGAGGAGAGGCATAGGTAAGCTGGGGCTTGGCGGTATGGTG
CTAGGCCTAGCCACTTTCTTCTTGTGGATGGCTGACGTCTCAGGCACCAAGATCGCAGGA
ACCTTACTGCTGGCTCTGCTCATGATGATAGTGTTGATTCCTGAACCTGAGAAGCAACGA
TCCCAGACGGACAACCAGCTAGCTGTATTTCTGATCTGTGTCTTGCTGGTGGTGGGAGTG
GTGGCTGCCAATGAATACGGAATGTTAGAGAGAACAAAAAGTGACCTTGGGAAAATGTTC
TCTAGCACACGTCAACCACAGAGTGCTCTGCCGCTACCCTCCATGAACGCTTTGGCATTG
GATTTGCGACCAGCAACAGCGTGGGCCTTATACGGAGGGAGCACAGTGGTTCTCACGCCC
TTGATCAAACATCTTGTAACATCAGAATACATCACAACATCTCTGGCTTCAATAAGCGCT
CAGGCTGGGTCTTTGTTCAACCTACCCCGCGGACTCCCCTTCACGGAGCTGGACTTGACA
GTGGTCTTGGTCTTTTTGGGATGCTGGGGCCAAGTGTCGTTAACAACTCTGATTACTGCG
GCAGCTCTGGCTACCCTCCACTATGGCTACATGCTGCCTGGATGGCAGGCTGAAGCTTTG
AGAGCGGCTCAACGGAGAACAGCGGCCGGAATCATGAAAAATGCTGTGGTAGATGGGCTG
GTAGCTACGGATGTTCCTGAACTGGAGAGAACCACCCCCCTCATGCAAAAGAAGGTAGGC
CAGATTTTACTGGTTGGGGTCAGCGCGGCGGCATTGTTAGTCAACCCGTGTGTTACAACT
GTCCGGGAAGCCGGCATCCTCATATCAGCGGCACTCCTGACTCTCTGGGACAACGGAGCC
ATTGCAGTATGGAATTCCACCACCGCGACCGGACTTTGTCACGTCATCCGTGGCAATTGG
TTGGCCGGAGCCTCTATAGCTTGGACTCTGATAAAGAATGCTGACAAACCGGCCTGCAAA
CGAGGAAGACCAGGAGGTAGGACACTGGGTGAGCAATGGAAGGAGAAGCTGAACGGGCTC
AGCAAGGAGGATTTCCTGAAGTACAGGAAAGAGGCCATCACTGAAGTCGACCGGTCCGCA
GCCCGAAAAGCTAGGAGGGACGGGAACAAAACTGGAGGACACCCAGTGTCCAGAGGCTCC
GCAAAGCTGAGATGGATGGTAGAACGCCAATTCGTCAAACCAATTGGCAAGGTGGTTGAC
CTAGGTTGTGGGCGAGGAGGATGGAGTTACTATGCAGCCACGCTCAAAGGCGTCCAAGAA
GTCAGAGGCTATACGAAAGGAGGACCTGGACATGAGGAACCGATGCTTATGCAAAGCTAT
GGTTGGAACCTTGTCACTATGAAGAGCGGAGTGGACGTGTATTACAAACCATCTGAGCCG
TGCGACACGCTTTTTTGTGACATTGGAGAATCATCTTCTAGTGCTGAGGTGGAAGAACAA
CGCACTCTGAGGATTTTGGAAATGGTCTCTGATTGGCTGCACAGAGGACCAAGAGAGTTC
TGCATCAAGGTTCTCTGCCCATACATGCCACGTGTCATGGAGCGCTTGGAAGTTCTACAA
CGGAGGTATGGAGGAGGATTGGTTCGAGTCCCTCTTTCCAGAAATTCCAACCATGAGATG
TACTGGGTCAGTGGAGCTGCTGGCAACATTGTTCATGCAGTGAATATGACGAGTCAAGTG
CTCATAGGGCGAATGGAGAAGAGAACATGGCATGGACCAAAATACGAGGAGGATGTTAAC
CTTGGAAGTGGAACAAGAGCCGTTGGGAAGCCCCAGCCACATGCCAACCAGGAGAAGATT
AAAGCCAGGATTCAAAGATTGAAAGAGGAGTATGCAGCCACATGGCACCATGACAAGGAC
CACCCATATCGGACTTGGACCTACCACGGAAGTTATGAAGTGAAACCGACCGGTTCAGCA
AGCTCCTTGGTCAACGGAGTCGTCCGCCTAATGAGCAAGCCCTGGGATGCAATTCTCAAC
GTGACCACCATGGCGATGACTGATACCACTCCGTTTGGGCAGCAGAGGGTTTTCAAAGAA
AAGGTTGACACCAAGGCCCCAGAACCCCCTTCTGGAGTTAGAGAGGTGATGGATGAGACC
ACCAATTGGCTGTGGGCTTTTCTCGCACGAGAAAAGAAGCCAAGGTTGTGCACCAGGGAA
GAGTTTAAGAGGAAGGTCAACAGCAACGCTGCTTTGGGAGCCATGTTTGAAGAGCAGAAC
CAATGGAGCAGTGCTAGGGAGGCTGTAGAGGACCCTCGGTTCTGGGAAATGGTGGACGAA
GAAAGGGAGAACCATCTGAAAGGAGAGTGCCACACATGCATTTACAACATGATGGGGAAG
CGTGAGAAGAAGCTCGGAGAGTTTGGCAAAGCGAAAGGCAGTCGAGCCATATGGTTCATG
TGGCTAGGCGCCAGATTCCTGGAGTTTGAAGCCCTGGGCTTTCTGAATGAGGACCATTGG
TTAGGAAGAAAGAATTCTGGAGGAGGTGTTGAAGGGCTTGGTGTCCAAAAACTCGGTTAC
ATTCTGCGTGAGATGAGTCACCATTCAGGTGGGAAAATGTACGCAGATGACACAGCCGGC
TGGGACACCCGGATAACCAGAGCCGATCTTGACAACGAGGCCAAAGTTTTGGAGCTGATG
GAAGGTGAGCACAGACAACTGGCTAGAGCAATCATTGAGCTGACCTACAAACACAAGGTG
GTGAAAGTTATGCGACCTGGCACAGATGGGAAGACCGTCATGGATGTGATTTCCCGAGAA
GATCAGAGAGGAAGTGGACAGGTTGTGACCTATGCTCTCAACACATTCACCAACATTGCC
GTCCAGCTTATCAGACTGATGGAAGCCGAAGGAGTGATTGGGCAGGAACATCTGGAAAGT
CTTCCCCGGAAAACCAAATACGCTGTGAGAACCTGGCTCTTTGAGAACGGAGAAGAAAGG
GTGACCCGCATGGCTGTGAGTGGAGATGATTGTGTTGTCAAGCCCCTGGATGATCGGTTT
GCCAATGCCCTGCACTTTCTCAATTCGATGTCCAAGGTCAGAAAAGACGTGCCAGAGTGG
AAACCCTCCTCGGGATGGCACGATTGGCAGCAAGTGCCTTTCTGCTCAAACCACTTTCAG
GAATTGATCATGAAGGACGGAAGGACTTTGGTGGTTCCCTGCCGGGGTCAGGATGAACTC
ATTGGGAGGGCGCGAGTCTCCCCCGGCTCTGGATGGAATGTTAGGGACACCGCATGCTTG
GCCAAGGCCTACGCTCAGATGTGGCTCTTGCTGTACTTCCACAGAAGAGATCTGAGGCTG
ATGGCAAACGCCATCTGCTCAGCAGTCCCCAGCAATTGGGTTCCCACTGGCAGGACTTCA
TGGTCAGTGCACGCCACAGGTGAATGGATGACAACTGATGACATGTTGGAAGTGTGGAAC
AAAGTGTGGATTCAAGACAATGAATGGATGCTGGACAAGACCCCAGTTCAAAGCTGGACA
GACATCCCTTACACCGGGAAGCGGGAAGACATATGGTGTGGAAGCCTGATAGGCACGCGA
ACACGGGCAACGTGGGCTGAAAACATCTACGCGGCCATAAACCAGGTGAGGGCCATTATT
GGCCAGGAAAAGTACAGGGATTACATGCTTTCACTTAGAAGATATGAAGAAGTTAGTGTC
CAGGAGGACAGGGTTTTGTAAATAAGTGTT--TAGGGTTTTGTAATTTA---ATTAAACA
TGTAATGTAATTTAGTTGTAAATGTTTGATTGTGTAGCTTTATTTAGTATTATTTTAGG-
---------------TTTTATTTAGTTATTTTATTTAATTGAATTTGATAGTCAGGCCAG
GGCAACCTGCCACCGGAAGTTGAGTAGACGGTGCTGCCTGCGACTCAACCCCAGGCGGAC
TGGGTTAACAAAGCTGACCGCTGATGATAGGAAAGCCCCTCAGAACCGTTTCGGAGAGGG
ACCCTGCTTATTGGAAGCGTCCAGCCCGTGTCAGGCCGCGAAGCGCCACTTCGCCAAGGA
GTGCAGCCTGTATGGCCCCAGG-AGGACTGGGTTACCAAAGCCGAAAGGCCCCCACGGCC
CAAGCGAACAGACGGTGATGCG--------------------------------------
------------------------------------------------------------
------------------------------------------------------------
------------------------------------------------------------
---------------------------------

#KC754956.1_Usutu_virus_isolate_ArD101291_complete_genome
AGATGTTGGCCTGTGTGAGCTCTACTACTTAGTATTGTTTTTGGAGGATCGTGAGATTAA
CACAGTGCCGGCAGTTTCTTTGAGCGTTGATTTTCAATGTCTAAGAAACCAGGAGGGCCC
GGAAGAAACCGGGCCATCAATATGCTGAAACGCGGCATACCCCGCGTATTCCCACTAGTG
GGAGTGAAGAGGGTAGTTATGGGCTTGTTGGATGGAAGAGGACCAGTGCGATTCGTGCTG
GCCTTAATGACATTCTTCAAGTTCACCGCGCTTGCCCCGACAAAGGCCTTGCTAGGCCGT
TGGAAGCGCATCAACAAGACCACGGCAATGAAACACCTGACTAGCTTCAAAAAGGAATTA
GGAACAATGATCAATGTGGTTAACAATCGGGGCACAAAAAAGAAGAGAGGCAACAATGGA
CCAGGACTAGTGATGATCATAACACTCATGACGGCTGTTTCAATGGTTTCCTCTTTAAAG
CTTTCCAACTTCCAGGGGAAAGTCATGATGACCATCAATGCGACTGATATGGCAGATGTC
ATTGTTGTTCCCACGCAACATGGGAAAAACCAGTGCTGGATTAGAGCCATGGATGTCGGG
TACATGTGTGATGATACCATCACTTATGAATGCCCCAAACTGGATGCAGGAAATGACCCA
GAAGACATTGACTGTTGGTGTGACAAACAACCCATGTATGTCCACTATGGAAGGTGCACA
AGAACCAGACACTCGAAGCGGAGTCGGCGGTCGATTGCGGTGCAGACGCACGGGGAGAGT
ATGCTGGCTAACAAGAAGGATGCTTGGCTAGACTCAACCAAGGCTTCGAGATACCTGATG
AAGACTGAAAATTGGATTATCAGGAATCCTGGGTATGCTTTTGTGGCTGTCCTCTTGGGC
TGGATGCTGGGAAGCAACAATGGACAAAGGGTCGTTTTTGTCGTTCTCTTACTTCTTGTG
GCGCCTGCTTACAGCTTCAACTGCCTTGGCATGAGCAACAGAGACTTCCTTGAGGGAGTT
TCTGGTGCTACCTGGGTCGACGTGGTTTTGGAAGGTGACAGCTGCATAACCATCATGGCC
AAGGACAAGCCGACCATTGACATTAAGATGATGGAGACTGAAGCCACGAATCTGGCTGAA
GTGAGAAGCTACTGCTATCTAGCCACTGTCTCAGATGTTTCAACTGTCTCCAACTGTCCA
ACAACTGGGGAGGCCCACAATCCTAAGAGAGCTGAGGACACGTACGTGTGCAAAAGTGGT
GTCACTGACAGGGGCTGGGGCAATGGCTGTGGACTATTTGGCAAAGGAAGTATAGACACG
TGCGCCAACTTCACCTGCTCCCTGAAAGCGACGGGCCGGATGATTCAACCGGAAAATGTT
AAGTATGAAGTGGGAATCTTCATACATGGTTCTACCAGCTCTGACACTCACGGCAACTAT
TCTTCACAACTAGGAGCATCGCAGGCTGGGCGGTTTACCATCACTCCCAACTCCCCAGCC
ATCACTGTGAAGATGGGTGACTACGGAGAAATATCAGTTGAGTGTGAACCAAGAAACGGG
TTGAACACCGAGGCATACTACATCATGTCAGTGGGCACCAAACACTTCCTTGTCCATAGA
GAATGGTTCAATGACTTGGCCCTCCCATGGACTTCACCAGCTAGCTCAAATTGGAGAAAT
AGAGAGATACTACTAGAGTTCGAAGAGCCCCATGCCACAAAGCAATCAGTTGTGGCGCTT
GGTTCCCAGGAAGGTGCTTTGCACCAGGCCTTGGCAGGAGCTGTTCCAGTGTCTTTCTCG
GGCAGTGTCAAGCTCACATCTGGTCATCTCAAGTGTCGAGTCAAGATGGAAAAGTTGACA
CTAAAAGGCACCACCTACGGCATGTGCACGGAAAAGTTTTCTTTTGCAAAAAATCCGGCT
GACACGGGTCACGGCACTGTGGTCCTTGAACTGCAGTACACGGGATCTGACGGACCTTGC
AAAATCCCAATTTCCATTGTGGCATCACTTTCCGATCTCACCCCCATTGGTAGAATGGTT
ACAGCAAACCCTTATGTGGCTTCATCCGAAGCCAACGCGAAAGTGTTGGTTGAGATGGAA
TCACCATTTGGAGATTCATACATTGTGGTTGGAAGAGGGGATAAGCAGATAAACCATCAC
TGGCACAAAGCAGGAAGCTCTATTGGAAAAGCGTTCATCACCACTATCAAAGGGGCACAG
CGTCTAGCTGCCCTAGGCGACACAGCGTGGGACTTTGGGTCGGTCGGAGGGATTTTCAAT
TCTGTAGGGAAGGCGGTACATCAGGTTTTTGGAGGAGCCTTCAGAACTCTCTTCGGTGGC
ATGTCCTGGATCACCCAGGGTCTAATGGGAGCTCTGCTTCTATGGATGGGGGTGAATGCG
AGAGACCGATCCATCGCACTGGTGATGTTAGCCACGGGAGGGGTGCTCCTCTTTCTCGCC
ACAAACGTCCATGCAGACTCGGGATGTGCGATAGACGTGGGAAGGAGAGAGTTGCGCTGT
GGACAAGGGATCTTCATCCACAATGATGTTGAAGCGTGGGTCGACCGGTACAAATTTATG
CCTGAAACACCAAAACAGCTGGCAAAGGTCATCGAGCAAGCCCACGCAAAAGGAATATGT
GGATTGAGGTCCGTCTCACGTCTGGAGCACGTGATGTGGGAGAACATCAGAGATGAACTC
AACACCCTCCTCAGAGAGAATGCAGTAGATCTAAGTGTCGTGGTTGAGAAGCCAAAAGGA
ATGTACAAATCAGCACCGCAGAGATTGGCACTCACATCTGAAGAGTTTGAGATTGGGTGG
AAGGCTTGGGGAAAGAGCTTGGTGTTCGCACCAGAACTGGCCAACCACACTTTTGTGGTT
GACGGGCCCGAGACCAAAGAATGTCCCGATGTAAAAAGAGCTTGGAACAGCCTTGAGATT
GAAGACTTTGGATTTGGCATCATGTCCACCAGGGTTTGGCTGAAAGTCAGAGAACACAAC
ACCACTGACTGCGACAGCTCAATAATTGGGACGGCTGTTAAAGGAGACATAGCTGTGCAC
AGTGACCTCTCCTATTGTATTGAAAGCCACAAGAACACGACATGGAGGCTCGAGAGGGCT
GTCTTTGGAGAGATCAAGTCATGCACGTGGCCTGAGACACACACTCTTTGGAGTGATGGC
GTTGTTGAAAGTGATCTGGTTGTGCCAGTCACCCTCGCTGGGCCAAAAAGCAATCACAAC
CGGCGTGAAGGTTACAAAGTCCAGAGCCAGGGGCCGTGGGACGAAGAAGACATCGTTCTC
GACTTTGACTATTGCCCAGGTACCACCGTCACAATCACTGAAGCATGTGGGAAGAGAGGA
CCCTCCATAAGAACTACTACTAGCAGTGGTAGATTGGTCACAGACTGGTGCTGCCGGAGC
TGCACCCTTCCCCCTTTGAGATACAGGACAAAAAATGGATGTTGGTATGGAATGGAGATA
AGACCCATGAAACATGATGAGACGACGCTGGTAAAATCCAGCGTCAGTGCCTACCGGAGT
GACATGATTGATCCTTTTCAGTTGGGCCTTCTGGTGATGTTTCTGGCCACCCAGGAGGTC
CTGAGGAAGAGGTGGACGGCCAGATTGACTATTCCGGCTATTGTGGGAGCTCTACTCGTG
CTGATTCTTGGGGGAATTACTTACACTGACCTGCTTAGGTATGTTCTTCTGGTTGGGGCG
GCCTTCGCCGAAGCCAACAGCGGGGGTGACGTCGTCCATCTAGCTCTCATAGCCGCCTTT
AAAATTCAACCAGGCTTTCTCGCAATGACATTTCTTAGGGGAAAGTGGACGAACCAAGAG
AACATCCTGCTGGCTCTGGGGGCAGCATTCTTTCAGATGGCGGCCACCGATTTGAACTTA
TCCCTTCCAGGAATTCTCAATGCCACTGCCACAGCTTGGATGCTCCTGAGGGCTGCCACC
CAGCCATCCACTTCTGCCATCGTCATGCCTTTGCTTTGCCTGCTGGCTCCTGGCATGAGA
CTGCTCTACCTGGACACGTATAGAATCACTCTCATCATCATCGGCATTTGCAGCCTGATA
GGGGAGCGCCGTAGGGCGGCCGCAAAGAAGAAAGGGGCGGTACTGCTAGGGTTAGCACTA
ACATCAACAGGGCAGTTCTCTGCATCAGTTATGGCGGCTGGGCTCATGGCATGCAATCCC
AACAAAAAGCGGGGATGGCCGGCCACAGAGGTTTTGACAGCAGTTGGATTGATGTTTGCC
ATCGTGGGTGGTCTAGCTGAGTTGGATGTTGATTCCATGTCCATTCCTTTTGTGTTGGCC
GGGCTGATGGCAGTTTCTTACACCATTTCAGGCAAATCGACAGACTTGTGGCTTGAGAGA
GCAGCTGACATAACATGGGAAACTGATGCAGCCATAACTGGAACCAGCCAACGCCTAGAT
GTAAAATTGGATGATGATGGTGACTTCCACCTTATTAACGACCCTGGAGTGCCGTGGAAG
ATATGGGTCATCCGCATGACGGCACTGGGATTCGCAGCCTGGACACCATGGGCAATAATA
CCTGCTGGAATAGGCTATTGGCTCACTGTCAAGTACGCAAAAAGAGGAGGCGTCTTTTGG
GACACCCCGGCTCCAAGGACCTACCCCAAGGGTGACACTTCACCAGGAGTATACCGTATC
ATGAGCCGTTACATTTTGGGGACCTACCAGGCTGGAGTGGGCGTCATGTATGAAGGAGTT
CTTCACACCCTGTGGCACACCACAAGAGGGGCAGCTATCAGAAGTGGTGAAGGAAGGCTC
ACTCCCTACTGGGGTAGTGTGAAAGAAGACAGGATCACCTATGGTGGGCCATGGAAGTTT
GACAGGAAGTGGAATGGTCTCGATGATGTTCAGCTCATCATAGTGGCTCCCGGAAAGGCA
GCCATAAACATCCAAACCAAACCAGGCATCTTCAAAACGCCACAGGGGGAAATAGGAGCA
GTCAGCCTGGACTATCCTGAAGGGACCTCAGGCTCCCCAATACTGGACAAGAATGGCGAC
ATCGTGGGCTTGTACGGGAATGGAGTCATCTTGGGCAACGGCTCGTATGTCAGTGCCATC
GTGCAAGGCGAAAGAGAAGAAGAACCCGTTCCTGAAGCGTACAACGCAGACATGCTAAGA
AAGAAGCAGCTGACAGTGCTGGACCTTCATCCAGGGGCGGGAAAGACCAGGAGGATACTC
CCCCAGATCATCAAAGATGCCATCCAGCGCCGCCTCCGTACAGCTGTGCTGGCTCCAACC
CGTGTGGTGGCTGCAGAAATGGCTGAGGCCCTCAAGGGCCTTCCGGTCCGATACCTGACC
CCAGCGGTCAACAGAGAGCATAGCGGCACAGAGATAGTGGATGTCATGTGTCATGCCACT
CTAACCCACAGACTCATGTCACCTCTAAGAGTTCCAAACTACAACCTCTTTGTGATGGAT
GAGGCTCACTTCACTGACCCGGCGAGCATAGCAGCACGAGGCTACATTGCCACAAAAGTT
GAGTTGGGTGAAGCGGCAGCAATATTCATGACTGCGACTCCCCCTGGCACTCACGATCCG
TTCCCAGACACCAATGCACCAGTTACAGACATACAGGCTGAGGTGCCTGACAGAGCCTGG
AGTAGTGGGTTTGAGTGGATAACAGAATACACCGGGAAAACAGTCTGGTTTGTCGCTAGT
GTGAAGATGGGAAATGAGATTGCACAGTGTCTTCAGAGAGCGGGAAAGAAGGTCATCCAG
CTCAACCGCAAGTCCTATGACACGGAGTATCCCAAATGCAAGAATGGAGACTGGGATTTT
GTGATAACAACAGACATCTCAGAGATGGGCGCGAACTTTGGGGCCAGCAGAGTCATTGAC
TGCCGGAAAAGCGTGAAACCCACCATCTTGGAGGAAGGCGAAGGGAGAGTGATCTTGAGC
AACCCCTCACCAATCACTAGTGCTAGTGCTGCCCAGAGGAGAGGGAGAGTAGGCAGAAAT
CCTAGTCAGATAGGTGATGAGTACCACTATGGAGGAGGCACAAGCGAAGATGACACGATC
GCAGCTCATTGGACTGAAGCAAAGATCATGTTAGATAACATCCACCTCCCAAATGGGCTT
GTTGCACAAATGTATGGGCCAGAAAGAGACAAAGCCTTCACCATGGACGGGGAGTACCGG
TTGAGAGGAGAAGAGAGAAAGACCTTCCTGGAGTTGCTGAGGACTGCAGACCTGCCAGTG
TGGCTTGCCTACAAAGTGGCTTCAAATGGTATACAGTACACCGACAGGAAGTGGTGTTTT
GATGGACCAAGGTCAAACATCATTCTGGAAGACAACAATGAAGTCGAAATTGTCACCCGC
ACAGGTGAACGCAAGATGCTGAAGCCACGCTGGTTGGACGCCAGGGTCTACGCTGACCAT
CAATCGCTCAAGTGGTTCAAGGACTTTGCGGCTGGTAAGCGATCAGCAGTGGGATTCCTT
GAAGTTCTGGGGAGAATGCCTGAGCACTTCGCAGGCAAAACCAGAGAGGCCTTTGATACC
ATGTATCTGGTGGCGACAGCTGAGAAGGGAGGAAAAGCCCACCGTATGGCCCTTGAAGAG
TTGCCGGACGCTCTTGAGACCATAACACTCATTGTAGCTTTGGCCGTGATGACAGCAGGA
GTTTTCTTGCTCCTCGTTCAGAGGAGAGGCATAGGTAAGCTGGGGCTTGGCGGTATGGTG
CTAGGCCTAGCCACTTTCTTCTTGTGGATGGCTGACGTCTCAGGCACCAAGATCGCAGGA
ACCTTACTGCTGGCTCTGCTCATGATGATAGTGTTGATTCCTGAACCTGAGAAGCAACGA
TCCCAGACGGACAACCAGCTAGCTGTATTTCTGATCTGTGTCTTGCTGGTGGTGGGAGTG
GTGGCTGCCAATGAATACGGAATGTTAGAGAGAACAAAAAGTGACCTTGGGAAAATGTTC
TCTAGCACACGTCAACCACAGAGTGCTCTGCCGCTACCCTCCATGAACGCTTTGGCATTG
GATTTGCGACCAGCAACAGCGTGGGCCTTATACGGAGGGAGCACAGTGGTTCTCACGCCC
TTGATCAAACATCTTGTAACATCAGAATACATCACAACATCTCTGGCTTCAATAAGCGCT
CAGGCTGGGTCTTTGTTCAACCTACCCCGCGGACTCCCCTTCACGGAGCTGGACTTGACA
GTGGTCTTGGTCTTTTTGGGATGCTGGGGCCAAGTGTCGTTAACAACTCTGATTACTGCG
GCAGCTCTGGCTACCCTCCACTATGGCTACATGCTGCCTGGATGGCAGGCTGAAGCTTTG
AGAGCGGCTCAACGGAGAACAGCGGCCGGAATCATGAAAAATGCTGTGGTAGATGGGCTG
GTAGCTACGGATGTTCCTGAACTGGAGAGAACCACCCCCCTCATGCAAAAGAAGGTAGGC
CAGATTTTACTGGTTGGGGTCAGCGCGGCGGCATTGTTAGTCAACCCGTGTGTTACAACT
GTCCGGGAAGCCGGCATCCTCATATCAGCGGCACTCCTGACTCTCTGGGACAACGGAGCC
ATTGCAGTATGGAATTCCACCACCGCGACCGGACTTTGTCACGTCATCCGTGGCAATTGG
TTGGCCGGAGCCTCTATAGCTTGGACTCTGATAAAGAATGCTGACAAACCGGCCTGCAAA
CGAGGAAGACCAGGAGGTAGGACACTGGGTGAGCAATGGAAGGAGAAGCTGAACGGGCTC
AGCAAGGAGGATTTCCTGAAGTACAGGAAAGAGGCCATCACTGAAGTCGACCGGTCCGCA
GCCCGAAAAGCTAGGAGGGACGGGAACAAAACTGGAGGACACCCAGTGTCCAGAGGCTCC
GCAAAGCTGAGATGGATGGTAGAACGCCAATTCGTCAAACCAATTGGCAAGGTGGTTGAC
CTAGGTTGTGGGCGAGGAGGATGGAGTTACTATGCAGCCACGCTCAAAGGCGTCCAAGAA
GTCAGAGGCTATACGAAAGGAGGACCTGGACATGAGGAACCGATGCTTATGCAAAGCTAT
GGCTGGAACCTTGTCACTATGAAGAGCGGAGTGGACGTGTATTATAAACCATCTGAGCCG
TGCGACACGCTTTTTTGTGACATTGGAGAATCATCTTCTAGTGCTGAGGTGGAAGAACAA
CGCACTCTGAGGATTTTGGAAATGGTCTCTGATTGGCTGCAGAGAGGACCAAGAGAGTTC
TGCATCAAGGTTCTCTGCCCATACATGCCACGTGTCATGGAGCGCTTGGAAGTTCTACAA
CGGAGGTATGGAGGAGGATTGGTTCGAGTCCCTCTTTCCAGAAATTCCAACCATGAGATG
TACTGGGTCAGTGGAGCTGCTGGCAACATTGTTCACGCAGTGAACATGACGAGTCAAGTG
CTCATAGGGCGTATGGAGAAGAGAACATGGCATGGACCAAAATACGAGGAGGATGTTAAC
CTTGGAAGTGGAACAAGAGCCGTTGGGAAGCCCCAGCCACATACCAACCAGGAGAAGATT
AAAGCCAGGATTCAAAGACTGAAAGAGGAGTATGCAGCCACATGGCACCATGACAAGGAC
CACCCATATCGGACCTGGACCTACCACGGAAGTTATGAAGTGAAACCGACCGGTTCAGCA
AGCTCCTTGGTCAACGGAGTCGTCCGCCTAATGAGCAAGCCCTGGGATGCAATTCTCAAC
GTGACCACCATGGCGATGACTGACACCACTCCGTTTGGGCAGCAGAGGGTTTTCAAAGAA
AAGGTTGACACCAAGGCCCCAGAACCCCCTTCTGGAGTTAGAGAGGTGATGGATGAGACC
ACCAATTGGCTGTGGGCTTTTCTCGCACGAGAAAAGAAGCCAAGGTTGTGCACCAGGGAA
GAGTTTAAGAGGAAGGTCAACAGCAACGCTGCTCTGGGAGCCATGTTTGAAGAGCAGAAC
CAATGGAGCAGTGCCAGGGAGGCTGTAGAGGACCCTCGGTTCTGGGAAATGGTGGACGAA
GAAAGGGAGAACCATCTGAAAGGAGAGTGCCACACATGCATTTACAACATGATGGGGAAG
CGTGAGAAGAAGCTCGGAGAGTTTGGCAAAGCAAAGGGCAGTCGAGCCATATGGTTCATG
TGGCTAGGCGCCAGATTCCTGGAGTTTGAAGCCCTGGGCTTTTTGAATGAGGACCATTGG
TTAGGAAGAAAGAATTCTGGAGGAGGTGTTGAAGGGCTTGGTGTCCAAAAACTTGGTTAC
ATTCTGCGTGAGATGAGCCACCATTCAGGTGGGAAAATGTACGCGGATGATACAGCCGGC
TGGGACACCCGGATAACCAGAGCCGATCTTGACAACGAGGCCAAAGTTTTGGAGCTGATG
GAAGGTGAGCACAGACAACTGGCTAGAGCAATCATTGAGCTGACCTACAAACACAAGGTG
GTGAAAGTTATGCGACCTGGCACAGATGGGAAGACCGTCATGGATGTGATTTCCCGAGAA
GATCAGAGAGGAAGTGGACAGGTTGTGACCTATGCTCTCAACACATTCACCAACATCGCC
GTCCAGCTTATCAGACTGATGGAAGCTGAAGGAGTGATTGGGCAGGAACATCTGGAAAGT
CTTCCCCGGAAAACCAAATACGCTGTGAGAACCTGGCTCTTTGAGAACGGAGAAGAAAGG
GTGACCCGCATGGCTGTGAGTGGAGATGATTGTGTTGTTAAGCCCCTGGATGATCGGTTT
GCCAATGCCCTGCACTTTCTCAATTCGATGTCCAAGGTCAGAAAAGACGTGCCAGAGTGG
AAACCCTCCTCGGGATGGCACGACTGGCAGCAAGTGCCTTTCTGCTCAAACCACTTTCAG
GAATTGATCATGAAGGACGGAAGGACTTTGGTGGTTCCTTGCCGGGGTCAGGATGAACTC
ATTGGGAGGGCGCGAGTCTCCCCCGGCTCTGGATGGAATGTCCGGGACACCGCATGCTTG
GCCAAGGCCTACGCTCAGATGTGGCTCTTGCTGTACTTCCACAGAAGAGATCTGAGGCTG
ATGGCAAACGCCATCTGCTCAGCAGTCCCCAGCAATTGGGTTCCCACTGGCAGGACTTCA
TGGTCAGTGCATGCCACAGGTGAATGGATGACAACTGATGACATGTTGGAAGTGTGGAAC
AAAGTGTGGATTCAAGACAACGAATGGATGCTGGACAAGACCCCAGTTCAAAGCTGGACA
GACATCCCTTACACCGGGAAGCGGGAAGACATATGGTGTGGAAGCCTGATAGGCACGCGA
ACACGGGCAACGTGGGCTGAAAACATCTACGCGGCCATAAACCAGGTGAGGGCCATTATT
GGCCAGGAAAAGTATAGGGATTACATGCTTTCACTTAGAAGATATGAAGAAGTTAATGTC
CAGGAGGACAGGGTTCTGTAAATAAGTGTT--TAGGGTTTTGTAATTTA---ATTAAATA
TGCAATGTAATTTAGTTGTAAATATTTGATTGCGTAGCTCTATTTAGTGTTGTTTTAGGA
TAGTAGAAGTTAAGGTTTTATTTAGTTATTTTATTTAATTGAATTTGATAGTCAGGCCAG
GGCAACCTGCCACCGGAAGTTGAGTAGACGGTGCTGCCTGCGACTCAACCCCAGGCGGAC
TGGGTTAACAAAGCTGACCGCTGATGATAGGAAAGCCCCTCAGAACCGTTTCGGAGAGGG
ACCCTGCCTATTGGAAGCGTCCAGCCCGTGTCAGGCCGCAAAGCGCCACTTCGCCAAGGA
GTGCAGCCTGTATGGCCCCAGG-AGGACTGGGTTACCAAAGCCGAAAGGCCCCCACGGCC
CAAGCGAACAGACGGTGATGCGAACTG-TTCGTGGAAGGACTAG----------------
------------------------------------------------------------
------------------------------------------------------------
------------------------------------------------------------
---------------------------------

#KC754957.1_Usutu_virus_isolate_ArD192495_complete_genome
AGATGTTGGCCTGTGTGAGCTCTACTACTTAGTATTGTTTTTGGAGGATCGTGAGATTAA
CACAGTGCCGGCAGTTTCTTTGAGCGTTGATTTTCAATGTCTAAGAAACCAGGAGGGCCC
GGAAGAAACCGGGCCATCAATATGCTGAAACGCGGCATACCCCGCGTATTCCCACTAGTG
GGAGCGAAGAGGGTAGTCATGGGCTTGTTGGATGGAAGAGGACCAGTGCGATTCGTGCTG
GCCTTGATGACATTCTTCAAGTTCACCGCGCTTGCCCCGACAAAGGCCTTGCTAGGCCGT
TGGAAGCGCATCAACAAGACCACGGCAATGAAACACCTGACTAGCTTCAAAAAGGAATTA
GGAACAATGATCAACGTGGTTAACAATCGGGGCACAAAAAAGAAGAGAGGCAACAATGGA
CCAGGGCTAGTGATGATCATAACACTCATGACGGCTGTTTCAATGGTTTCCTCTTTAAAG
CTTTCCAACTTCCAGGGGAAAGTCATGATGACCATCAACGCGACTGATATGGCAGATGTC
ATTGTTGTTCCCACGCAACATGGGAAAAACCAGTGCTGGATTAGAGCCATGGATGTCGGG
TACATGTGTGATGATACCATCACTTATGAATGTCCCAAACTGGATGCAGGAAATGACCCA
GAAGACATTGACTGCTGGTGTGACAAACAACCCATGTATGTCCACTATGGAAGGTGCACA
AGAACCAGACATTCGAAGCGGAGTCGGCGGTCGATCGCAGTGCAGACGCACGGGGAAAGT
ATGCTGGCCAACAAGAAGGATGCTTGGCTAGACTCAACCAAGGCTTCGAGATACCTGATG
AAGACTGAAAATTGGATTATCAGGAATCCTGGGTATGCCTTTGTAGCTGTCCTCTTGGGC
TGGATGTTGGGAAGCAACAATGGACAAAGGGTCGTTTTCGTCGTTCTCTTGCTTCTTGTG
GCGCCTGCTTACAGCTTCAACTGCCTTGGCATGAGCAACAGAGACTTCCTTGAGGGAGTC
TCTGGTGCCACCTGGGTCGACGTGGTTCTGGAAGGTGACAGCTGCATAACCATCATGGCT
AAGGACAAGCCGACCATTGACATTAAGATGATGGAAACTGAAGCCACGAATCTGGCTGAA
GTGAGAAGCTACTGCTATCTAGCCACTGTCTCAGATGTTTCAACTGTCTCCAACTGTCCA
ACAACTGGGGAGGCTCACAATCCTAAGAGAGCTGAGGACACGTACGTGTGCAAAAGTGGT
GTCACTGACAGGGGCTGGGGCAATGGCTGTGGACTATTTGGCAAAGGAAGTATAGACACG
TGTGCCAACTTCACCTGCTCCCTGAAAGCGGTGGGCCGGATGATCCAACCGGAAAATGTT
AAGTATGAAGTGGGAATCTTCATACATGGTTCTACCAGCTCTGACACTCACGGCAACTAT
TCTTCACAACTAGGAGCATCACAGGCTGGGCGGTTTACCATCACTCCCAACTCCCCAGCC
ATCACTGTGAAGATGGGTGATTATGGAGAAATATCAGTTGAGTGTGAACCAAGAAACGGG
TTGAACACTGAGGCATACTACATCATGTCAGTGGGTACCAAACACTTCCTTGTTCATAGA
GAATGGTTTAATGATTTGGCTCTCCCATGGACTTCACCAGCTAGCTCAAATTGGAGAAAT
AGAGAGATACTACTAGAGTTCGAAGAGCCCCATGCCACAAAGCAATCAGTTGTGGCGCTT
GGTTCCCAGGAAGGTGCTTTGCACCAGGCCTTGGCAGGAGCTGTTCCAGTGTCTTTCTTG
GGCAGTGTCAAGCTCACATCTGGTCATCTCAAGTGCCGAGTCAAGATGGAAAAGTTGACA
TTAAAAGGCACCACCTACGGCATGTGCACGGAAAAGTTTTCTTTTGCAAAAAATCCGGCT
GACACGGGTCACGGCACTGTGGTACTTGAACTGCAGTACACGGGATCCGATGGACCTTGC
AAGATCCCAATTTCCATTGTGGCATCACTTTCCGATCTCACCCCCATTGGTAGAATGGTT
ACAGCAAACCCTTATGTGGCTTCATCCGAAGCCAACGCGAAAGTGCTGGTTGAGATGGAA
CCACCATTTGGAGATTCATACATTGTGGTTGGAAGAGGGGATAAGCAGATAAACCATCAT
TGGCACAAAGCAGGAAGCTCCATTGGAAAAGCGTTCATCACTACTATCAAAGGAGCACAG
CGTCTAGCTGCCCTAGGTGACACAGCGTGGGACTTTGGGTCGGTCGGAGGGATTTTCAAT
TCTGTAGGGAAGGCGGTACATCAGGTCTTTGGAGGAGCCTTCAGAACTCTCTTTGGTGGC
ATGTCCTGGATCACCCAGGGTCTAATGGGAGCTTTGCTTCTGTGGATGGGGGTGAATGCG
AGAGATCGATCCATCGCACTGGTGATGTTAGCCACGGGAGGAGTGCTCCTCTTTCTCGCC
ACAAACGTCCATGCAGACTCGGGATGTGCGATAGACGTGGGAAGGAGAGAGTTGCGCTGT
GGACAAGGGATCTTCATCCACAATGATGTTGAAGCGTGGGTCGACCGGTACAAATTTATG
CCTGAAACACCAAAACAGCTGGCAAAGGTCATTGAGCAAGCCCACGCGAAAGGAATATGT
GGATTGAGGTCCGTTTCACGTCTGGAACACGTGATGTGGGAGAACATCAGAGACGAACTC
AATACCCTCCTCAGAGAGAATGCAGTAGATCTAAGTGTCGTGGTTGAGAAGCCGAAAGGA
ATGTACAGATCAGCACCGCAGAGATTGGCACTCACATCTGAAGAGTTTGAGATTGGGTGG
AAGGCTTGGGGAAAGAGCTTGGTGTTCGCACCAGAATTGGCCAACCACACTTTCGTGGTT
GACGGGCCCGAGACCAAAGAGTGTCCCGATGTAAAAAGAGCTTGGAACAGCCTTGAGATT
GAAGACTTTGGATTTGGCATCATGTCCACCAGGGTTTGGCTGAAAGTCAGAGAACACAAC
ACTACTGACTGCGACAGCTCAATAATTGGGACGGCTGTTAAAGGAGACATAGCTGTGCAC
AGTGACCTCTCCTACTGGATTGAAAGCCACAAGAACACGACATGGAGGCTCGAGAGGGCT
GTCTTTGGAGAGATCAAATCATGCACGTGGCCTGAGACACACACTCTTTGGAGTGATGGC
GTTGTTGAAAGTGATCTGGTTGTGCCAGTCACCCTCGCTGGGCCAAAAAGCAATCACAAC
CGGCGTGAAGGTTACAAAGTCCAAAGCCAGGGGCCGTGGGACGAAGAAGACATCGTTCTC
GACTTTGACTATTGCCCAGGTACCACCGTCACAATCACTGAAGCATGTGGGAAGAGAGGA
CCCTCCATAAGAACTACCACTAGCAGTGGTAGATTGGTCACAGACTGGTGCTGCCGGAGC
TGCACCCTTCCCCCTTTGAGATACAGGACAAAAAATGGATGCTGGTATGGAATGGAAATA
AGACCCATGAAGCATGATGAGACGACGTTGGTAAAATCCAGCGTCAGTGCCTACCGGAGT
GACATGATTGATCCTTTTCAGTTGGGCCTTCTGGTGATGTTTCTGGCCACCCAGGAGGTC
CTGAGGAAGAGGTGGACGGCCAGATTGACTGTTCCGGCTATTGTGGGAGCTCTACTCGTG
CTGATTCTTGGGGGAATTACTTACACTGACCTGCTTAGGTATGTTCTTCTGGTTGGGGCG
GCCTTCGCCGAAGCCAACAGCGGGGGTGACGTCGTCCATCTAGCTCTCATAGCCGCCTTT
AAAATTCAACCAGGCTTTCTCGCAATGACATTTCTGAGGGGAAAGTGGACAAACCAAGAG
AACATTCTGCTGGCTCTGGGGGCGGCATTCTTTCAGATGGCGGCCACCGATTTGAACTTT
TCTCTCCCAGGAATTCTCAATGCCACTGCCACAGCCTGGATGCTCCTGAGGGCTGCCACC
CAGCCATCCACTTCTGCCATCGTCATGCCCTTGCTTTGCCTGCTAGCTCCTGGCATGAGA
CTGCTCTACCTGGACACGTACAGAATCACTCTCATCATCATCGGCATTTGCAGCCTGATA
GGGGAGCGCCGTAGGGCGGCCGCAAAGAAGAAAGGGGCGGTACTGCTAGGGTTAGCACTA
ACATCAACAGGGCAGTTCTCTGCGTCAGTTATGGCGGCTGGGCTCATGGCATGCAATCCC
AACAAAAAGCGGGGATGGCCGGCCACAGAAGTTTTGACAGCAGTTGGATTGATGTTTGCC
ATCGTGGGTGGTTTAGCTGAATTGGATGTTGATTCCATGTCCATTCCTTTTGTATTGGCC
GGGCTGATGGCAGTTTCTTACACCATCTCAGGCAAATCGACAGACTTGTGGCTTGAGAGA
GCAGCTGACATAACATGGGAAACTGATGCAGCCATAACTGGAACCAGCCAACGCCTAGAT
GTAAAATTGGATGATGATGGTGACTTCCACCTTATTAACGACCCTGGAGTGCCGTGGAAG
ATATGGGTCATCCGCATGACGGCACTGGGATTCGCAGCCTGGACACCATGGGCAATAATA
CCTGCTGGAATAGGCTATTGGCTCACTGTTAAGTACGCAAAAAGAGGAGGCGTCTTTTGG
GACACCCCGGCTCCAAGGACTTATCCCAAGGGTGACACTTCACCAGGAGTATACCGTATC
ATGAGCCGTTACATCCTGGGGACCTACCAGGCTGGAGTGGGCGTCATGTATGAAGGAGTT
CTTCACACCCTGTGGCACACCACAAGAGGGGCAGCTATCAGAAGTGGTGAAGGGAGGCTC
ACCCCCTACTGGGGTAGTGTGAAAGAAGACAGGATCACCTATGGTGGGCCATGGAAGTTT
GACAGGAAGTGGAATGGTCTCGATGATGTTCAGCTCATCGTAGTGGCCCCCGGAAAGGCA
GCCATAAACATCCAAACCAAACCAGGCATCTTCAAAACGCCACAGGGGGAAATAGGAGCA
GTCAGCCTGGACTATCCTGAAGGGACTTCAGGCTCCCCAATACTGGACAAGAATGGCGAC
ATCGTGGGCTTGTACGGGAATGGAGTCATCTTGGGCAACGGCTCGTATGTCAGTGCCATC
GTGCAAGGCGAAAGAGAAGAAGAACCTGTTCCTGAAGCGTACAACGCAGACATGCTAAGA
AAGAAGCAGCTGACAGTGTTGGACTTGCATCCAGGAGCGGGAAAGACCAGGAGGATACTC
CCCCAGATCATCAAAGATGCCATCCAGCGCCGCCTCCGTACAGCTGTGCTGGCTCCAACC
CGTGTGGTGGCTGCAGAAATGGCTGAGGCCCTCAAGGGCCTTCCCGTCCGATACCTGACC
CCAGCGGTCAACAGAGAGCATAGCGGCACAGAGATAGTGGATGTCATGTGTCATGCCACT
CTAACCCACAGACTCATGTCACCTCTAAGAGTTCCAAACTACAACCTCTTTGTGATGGAT
GAGGCTCACTTCACTGACCCAGCGAGCATAGCAGCACGAGGCTACATTGCCACAAAAGTT
GAGTTGGGCGAAGCGGCAGCAATATTTATGACTGCGACTCCCCCTGGCACTCACGATCCG
TTCCCAGACACCAATGCGCCAGTTACAGACATACAAGCTGAGGTGCCTGATAGAGCCTGG
AGTAGTGGGTTTGAGTGGATAACAGAATACACCGGGAAAACAGTCTGGTTTGTCGCTAGT
GTGAAGATGGGAAATGAGATTGCACAGTGTCTTCAGAGAGCGGGGAAAAAGGTCATTCAA
CTCAACCGTAAGTCCTATGACACGGAGTATCCCAAATGCAAGAATGGAGACTGGGATTTT
GTGATAACAACAGACATCTCAGAGATGGGCGCGAACTTTGGGGCTAGCAGAGTCATTGAC
TGCCGGAAAAGCGTGAAACCCACCATTTTGGAGGAAGGCGATGGGAGAGTGATTTTGAGC
AACCCCTCACCAATCACTAGTGCTAGTGCTGCCCAGAGGAGAGGGAGAGTAGGTAGAAAT
CCTAGTCAGATAGGTGATGAGTACCACTACGGAGGAGGCACAAACGAAGATGACACGATC
GCAGCTCATTGGACTGAAGCAAAGATCATGTTAGATAACATCCACCTCCCAAATGGGCTT
GTTGCACAAATGTATGGGCCAGAAAGAGACAAAGCCTTTACCATGGACGGGGAGTACCGG
CTGAGAGGAGAGGAGAGAAAGACCTTCCTGGAGTTGTTGAGGACTGCGGACCTGCCAGTG
TGGCTTGCTTACAAAGTGGCTTCAAATGGTATACAGTACACCGACAGGAAGTGGTGTTTT
GATGGACCAAGGTCAAACATCATTCTGGAAGACAACAATGAAGTCGAAATTGTCACCCGC
ACAGGTGAACGCAAGATGCTGAAGCCACGCTGGTTAGATGCCAGGGTCTACGCTGACCAT
CAATCGCTCAAGTGGTTCAAGGACTTTGCGGCTGGCAAGCGATCAGCAGTGGGATTCCTT
GAAGTCCTGGGGAGAATGCCTGAGCACTTCGCAGGCAAAACCAGAGAGGCTTTTGATACC
ATGTATCTGGTGGCGACAGCGGAGAAGGGAGGAAAAGCCCACCGTATGGCCCTTGAAGAG
TTGCCGGACGCTCTTGAGACTATAACACTCATTGTGGCTTTGGCCGTAATGACAGCAGGA
GTTTTCTTGCTCCTCGTTCAGAGGAGAGGCATAGGTAAGCTGGGGCTTGGCGGCATGGTG
CTAGGCCTAGCCACTTTCTTCTTGTGGATGGCTGACGTCTCAGGCACCAAGATCGCAGGA
ACCTTATTGCTGGCTCTGCTCATGATGATAGTGTTGATTCCTGAACCTGAGAAGCAACGG
TCCCAGACGGACAACCAGCTAGCTGTGTTTCTGATCTGTGTCTTGCTGGTGGTGGGAGTG
GTGGCTGCCAATGAATACGGAATGTTAGAGAGAACAAAAAGTGACCTTGGGAAAATGTTC
TCCAGCACACGTCAACCACAGAATGCTTTGCCGCTACCCTCCATGAACGCTTTGGCATTG
GATTTGCGACCAGCAACAGCGTGGGCTTTATACGGAGGGAGCACAGTGGTTCTCACGCCC
TTGATCAAACATCTTGTGACATCAGAATACATCACAACATCTCTGGCTTCAATAAGCGCT
CAGGCTGGGTCTCTGTTCAACCTACCCCGTGGACTCCCCTTCACGGAGCTGGACTTGACA
GTGGTCTTGGTCTTTTTGGGATGCTGGGGCCAAGTGTCGTTAACAACTCTGATTACTGCG
GCAGCTCTGGCTACCCTCCACTATGGCTACATGCTGCCTGGATGGCAGGCTGAAGCTTTG
AGGGCGGCTCAACGGAGAACAGCGGCCGGAATCATGAAAAATGCTGTGGTAGATGGTTTG
GTGGCTACGGATGTTCCTGAACTGGAGAGAACCACCCCCCTCATGCAAAAGAAGGTGGGC
CAGATTCTACTGATTGGGGTCAGCGCGGCGGCATTGTTAGTCAACCCGTGTGTCACAACT
GTTCGGGAAGCCGGCATCCTCATATCAGCGGCACTCCTGACTCTCTGGGACAACGGAGCC
ATTGCAGTATGGAATTCCACCACCGCGACCGGACTTTGCCACGTCATCCGTGGCAATTGG
TTGGCCGGAGCCTCTATAGCTTGGACTCTGATAAAGAATGCTGACAAACCGGCCTGCAAA
CGAGGAAGACCAGGAGGAAGGACACTGGGTGAACAATGGAAGGAGAAGCTGAACGGGCTC
AGCAAGGAGGATTTCCTGAAGTACAGGAAAGAGGCCATCACTGAAGTTGACCGTTCCGCA
GCCCGAAAAGCTAGGAGGGACGGAAACAAAACTGGAGGACACCCAGTGTCCAGAGGCTCC
GCAAAGCTGAGATGGATGGTAGAACGCCAATTTGTCAAGCCAATTGGCAAGGTGGTTGAC
CTAGGTTGTGGGCGAGGAGGATGGAGTTACTATGCAGCCACGCTCAAAGGCGTCCAAGAA
GTCAGAGGCTATACGAAAGGAGGACCTGGACATGAGGAACCGATGCTTATGCAAAGCTAT
GGCTGGAACCTTGTCACTATGAAGAGCGGAGTGGACGTGTGTTATAAACCATCTGAGCCG
TGCGACACGCTTTTTTGTGACATTGGAGAATCATCCTCCAGTGCTGAGGTGGAAGAACAA
CGCACTCTGAGGATCTTGGAAATGGTCTCTGACTGGCTGCAGAGAGGACCAAGAGAGTTC
TGCATCAAGGTTCTCTGCCCATACATGCCACGTGTCATGGAGCGCTTGGAAGTTCTACAA
CGGAGGTATGGAGGAGGATTGGTTCGAGTCCCTCTTTCCAGAAATTCCAACCATGAGATG
TACTGGGTCAGTGGGGCTGCTGGCAACATTGTTCACGCAGTGAACATGACGAGTCAAGTG
CTCATAGGGCGAATGGAGAAGAGAACATGGCATGGGCCAAAATACGAGGAGGATGTTAAC
CTTGGAAGTGGAACAAGAGCCGTTGGGAAGCCCCAGCCACATGCCAACCAAGAGAAGATT
AAAGCCAGGATTCAAAGATTGAAAGAGGAGTATGCAGCCACATGGCACCATGACAAGGAC
CACCCATATCGGACTTGGACCTACCACGGAAGTTATGAAGTGAAACCGACCGGTTCAGCA
AGCTCCTTGGTCAACGGAGTCGTCCGCCTAATGAGCAAGCCCTGGGATGCAATTCTCAAC
GTGACCACCATGGCGATGACTGACACCACTCCGTTTGGGCAGCAGAGGGTTTTCAAAGAA
AAGGTTGACACCAAGGCCCCAGAACCCCCTTCTGGAGTTAGAGAGGTGATGGATGAGACC
ACCAATTGGCTGTGGGCTTTTCTCGCACGAGAAAAGAAGCCAAGGTTATGCACCAGGGAA
GAGTTTAAGAGGAAGGTCAACAGCAACGCCGCTTTGGGAGCCATGTTTGAAGAGCAGAAC
CAATGGAGCAGTGCCAGGGAGGCTGTAGAGGACCCCCGGTTCTGGGAAATGGTGGACGAG
GAAAGGGAGAACCATCTGAAAGGAGAGTGCCACACATGCATTTACAACATGATGGGGAAG
CGTGAGAAGAAGCTCGGAGAGTTTGGCAAAGCGAAAGGCAGTCGAGCCATATGGTTCATG
TGGCTAGGCGCCAGATTCCTGGAGTTTGAAGCCCTGGGCTTTCTGAATGAGGACCATTGG
TTAGGAAGAAAGAATTCTGGAGGAGGTGTTGAAGGGCTTGGTGTCCAAAAACTTGGTTAC
ATTCTGCGTGAGATGAGTCACCATTCAGGTGGGAAAATGTACGCGGATGACACAGCCGGT
TGGGACACCCGGATAACCAGAGCCGATCTTGACAACGAGGCCAAAGTTTTGGAGCTGATG
GAAGGTGAGCACAGACAACTGGCTAGAGCAATCATTGAGCTGACCTACAAACACAAAGTG
GTGAAAGTTATGCGACCTGGCACAGATGGGAAGACCGTCATGGATGTGATTTCCCGAGAA
GATCAGAGAGGAAGTGGACAGGTTGTGACCTATGCTCTCAACACATTCACCAACATTGCC
GTCCAGCTTATCAGACTGATGGAAGCTGAAGGAGTGATAGGGCAGGAACATCTGGAAAGT
CTTCCCCGGAAAACCAAATACGCTGTGAGAACCTGGCTCTTTGAGAACGGAGAAGAAAGG
GTGACCCGCATGGCCGTGAGTGGAGATGATTGTGTTGTCAAGCCCCTGGATGATCGGTTT
GCCAATGCCCTGCACTTTCTCAATTCGATGTCCAAGGTCAGAAAAGATGTGCCAGAGTGG
AAACCCTCCTCGGGATGGCACGATTGGCAGCAAGTGCCTTTCTGCTCAAACCACTTCCAG
GAATTGATCATGAAGGACGGAAGAACTTTGGTGGTTCCCTGCCGGGGTCAGGATGAACTC
ATTGGGAGGGCGCGAGTCTCCCCCGGCTCTGGATGGAATGTTAGGGACACCGCATGCTTG
GCCAAGGCCTACGCTCAGATGTGGCTCTTGCTGTACTTCCACAGAAGAGATCTGAGGCTG
ATGGCAAATGCCATCTGCTCAGCAGTCCCTAGCAATTGGGTTCCCACTGGCAGGACTTCA
TGGTCAGTGCATGCCACAGGAGAATGGATGACAACTGATGACATGTTGGAAGTGTGGAAC
AAAGTGTGGATTCAAGACAATGAATGGATGCTGGACAAGACCCCAGTTCAAAGCTGGACA
GACATCCCTTACACCGGGAAGCGGGAAGACATATGGTGTGGAAGCCTGATAGGCACGCGA
ACACGGGCAACGTGGGCTGAAAACATCTACGCGGCCATAAACCAGGTGAGGGCCATTATT
GGCCAGGAAAAGTACAGGGATTACATGCTTTCACTTAGGAGATATGAAGAAGTTAGTGTC
CAGGAGGACAGGGTTTTGTAAATAAGTGTT--TAGGGTTTTGTAATTTA---ATCAAATA
TGAAATGTAATTTAGTTGTAAATATTTGATTGTGTAGCTTTATCTAGCATTATTTTAGGA
TAGTAGAAGTTAAGGTTTTGTTTAGTTATTTTATTTAATTGAATTTGATAGTCAGGCCAG
GGCAACCTGCCACCGGAAGTTGAGTAGACGGTGCTGCCTGCGACTCAACCCCAGGCGGAC
TGGGTTAACAAAGCTGACCGCTGATGATAGGAAAGCCCCTCAGGACCGTTTCGGAGAGGG
ACCCTGCTTATTGGAAGCGTCCAGCCCGTGTCAGGCCGCAAAGCGCCACTTCGCCAAGGA
GTGCAGCCTGTATGGCCCCAGG-AGGACTGGGTTACCAAAGCCGAAAGGCCCCCACGGCC
CAAGCGAACAGACGGTGATGCGAACTG-TTCG----------------------------
------------------------------------------------------------
------------------------------------------------------------
------------------------------------------------------------
---------------------------------

#KC754958.1_Usutu_virus_isolate_ArB1803_complete_genome
AGATGTTGGCCTGTGTGAGCTCTACTACTTAGTATTG-TTTTGGAGGATCGTTAGATTAA
TACAGTGTTGACAGTTTCTTTGAGCGTTGATTTTCAATGTCTAAGAAACCAGGAGGGCCC
GGTCGAAACCGGGCCGTCAATATGCTAAAACGCGGCATACCCCGCGTATTCCCATTAGTG
GGAGTGAAGAGGGTAGTTATGAGCTTGTTGGACGGGAGGGGCCCAGTGCGATTTGTGCTG
GCTCTCCTAGCGTTCTTCAAGTTCACAGCGCTTGCCCCGACAAAGGCTCTTCTGGGCCGT
TGGAAGCGCATCAACAAGACCACGGCCATGAAACACCTGACCAGCTTTAAGAAAGAACTA
GGCACCATGATCAACGTGGTTAACAACCGGGGCACAAAAAAGAAGAGAAGTTCCAATGGA
CCGAGCCTGGCTATGATTGTGGCACTGATGACAGCTGTTTCCATGGTTGCCTCATTGAAG
CTTTCCAATTTCCAAGGGAAGATCATGATGACCATCAACGCGACCGACCTATCGGATGTC
ATCGTCATTCCAACTCAGCGAGGGAACAACCGATGCTGGGTGAGAGCAATGGATGTGGGC
TACATGTGTGAGGACACCATCACTTATGAATGCCCTAAGCTGGACGAAGGAAATGATCCA
GAGGATATTGACTGCTGGTGCGATAAGCAGCCAATGTATGTCCACTATGGGAGATGCACC
CGAACCAGACATTCAAAACGGAGCCGTCGTTCCATAACGGTGCAGGCCCATGGCGAGAGT
ATGTTGGCCAACAAAAAGAACGCATGGCTGGACTCGACCAAGGCTTCAAGGTACTTGATG
AAAACTGAGAATTGGATTATCAGAAACCCCGGATACGCCCTAGTGGCTGTCTTGTTAGGT
TGGATGCTTGGGAGCAACAACGGTCAGCGGATCATCTTCACCATTCTTTTGCTCCTAGTT
GCACCAGCGTACAGTTTTAACTGTCTCGGGATGAGCAACAGAGATTTCCTGGAGGGGGTT
TCTGGGGCAACTTGGGTGGACGTGGTTCTGGAAGGGGACAGTTGCATCACTATCATGGCC
AAAGACAAACCGACCATTGACATCAGAATGATGGAGACTGAAGCCACGAACTTGGCTGAG
GTCAGGAGCTATTGCTACTTGGCCACTGTGTCTGATGTTTCCACCGTTTCGAATTGTCCC
ACAACTGGGGAAGCTCACAACCCTAAGAGAGCTGAAGGCACCTATGTTTGCAAGAGTGGC
GTCACAGACAGGGGTTGGGGAAACGGATGCGGTTTGTTTGGCAAAGGAAGCATCGACACG
TGTGCCAACTTTACCTGCTCCTTGAAGGCTGTTGGTAGGATGATTCAACCAGAAAATGTG
AAGCATGAAGTGGGAGTCTTTATACATGGTTCCACCAGCTCTGACTCTCATGGCAACTAT
TCATCCCAAAGAGGAGCCTCCCAGGCAGGAAGATTCGTCATAACTCTGAACTCTCCAGCT
ATCACGGTCAAGATGGGGGACTATGGGGAAATAGCAGTTGAATGCGAACCCAGAAATGGT
TTGAACACAGAATCCTACTACATCATGTCAGTGGGTTCCAAGCACTTTCTGGTGCACAGA
GAATGGTTCAATGACTTGGCCCTTCCTTGGACATCACCAGCTAGTTCCAACTGGAGGAAC
AGAGAGTTGCTGCTTGAGTTTGAGGAGCCCCATGCAACAAAACAATCCGTTGTGGCACTT
GGCTCGCAGGAAGGAGCCTTGCATCAGGCTTTGGCAGGCGCTGTTCCAGTAACGTTTTCT
GGAAGTGTCAAACTCACTTCCGGCCACTTGAAATGCCGAGTGAAGATGGAAAAGCTAACA
CTGAAAGGGACAACCTACGGCATGTGCACAAAGAAGTTCTCATTTGCAAAAAATCCAGCT
GACACTGGACACGGCACAGTTGTTTTGGAACTCCAGTACACAGGAGTGGATGGGCCATGT
AAGATTCCAATTTCTATTGTGGCATCACTTTCAGACCTCACTCCCATAGGCAGGATGGTA
ACGGCGAATCCTTATGTGGCATCTTCAGAGGCCAATTCAAAAGTGCTGGTTGAGATGGAA
CCTCCATTCGGTGACTCATTCATCGTGGTTGGAAGAGGTGACAAGCAGATCAATCACCAT
TGGCACAAGGCAGGTAGCTCCATAGGAAAAGCCTTCGTCACAACCATAAAGGGAGCCCAA
AGATTAGCAGCGCTGGGTGACACGGCTTGGGACTTTGGGTCCGTTGGAGGAATCTTCAAC
TCTGTGGGGAAAGCCGTTCACCAAGTCTTTGGAGGGGCGTTTAGAACGTTGTTTGGAGGC
ATGTCCTGGATAACCCAAGGACTGATGGGAGTGTTGTTGCTGTGGATGGGAGTGAATGCA
AGAGACCGGTCCATTGCTCTGGTAATGCTGGCTACCGGTGGAGTTTTGCTCTTCCTAGCT
ACCAATGTTCATGCTGACTCCGGATGTGCAATCGATGTTGGAAGGAGAGAACTGCGGTGC
GGACAAGGAATATTCATTCACAATGATGTTGAGGCCTGGATCGACCGCTACAAGTTCATG
CCCGGAACCCCGAAACAATTGGCCAAAGTCATCGAACAGGCTCATGCGAAGGGAATCTGC
GGACTTAGATCGGTTTCACGTCTAGAGCATGTGATGTGGGAGAACATCAGGGATGAACTC
AACACCCTTCTCATGGAAAACGCAGTGGACCTTAGCGTTGTGGTTGAAAAGCAAAAAGGG
ATGTACAAATCTGCTCCACAAAGATTGGCCCTCACCTCAGAAGAATTTGAAATAGGCTGG
AAGGCTTGGGGGAAAAGCTTGGTTTTTGCTCCTGAGCTAGCTAACCACACGTTTGTGGTT
GACGGTCCAGAGACCAAAGAATGTCCTGATGGAAGAAGGGCCTGGAACAGCCTCGAAATC
GAAGACTTTGGATTCGGCATTATGTCCACCAGGGTTTGGCTGCGGGTGCGAGAACACAAC
ACCACTGAATGTGACAGCTCAATAATTGGAACGGCAGTGAAAGGTGATGTGGCAGTCCAC
AGTGATCTCTCTTACTGGATTGAAAGCCACAAGAACGCTACATGGAGGTTAGAGAGAGCT
GTGTTTGGAGAGATAAAATCATGCACCTGGCCTGAGACCCACACCCTCTGGAGTGATGGG
GTCACTGAGAGTGATCTCATTGTGCCAATCACACTGGCTGGACCCAGAAGCAACCACAAC
CGACGAGATGGCTACAAGGTGCAAACTCAGGGACCTTGGGATGAGGAAGACATCACTCTT
GATTTTGACTACTGTCCCGGCACCACGGTCACCATCACGGAGACTTGCGGGAAAAGAGGT
CCTTCCATCAGAACGACGACCAATAGTGGTCGCCTGGTCACAGACTGGTGCTGTAGGAGT
TGCACTCTTCCTCCCCTGAGGTATAGAACGAAGAATGGATGTTGGTATGGGATGGAGATT
AGGCCTATGAAGCATGATGAAACTACCCTGGTCAAGTCAAATGTCAACGCCCTGCGAGGC
GACATGATTGACCCTTTTCAGCTGGGCCTTCTGGTGATGTTTCTGGCCACCCAGGAGGTC
CTGAGGAAGAGGTGGACGGCCAGACTGACTGTTCCGGCTATTGTGTGGGCTCTGCTCGTG
CTGTTACTTGGGGGCATTACTTACACTGACCTGTTAAGGTATGTCCTTTTGGTTGGGGCG
GCATTCGCTGAAGCCAATGATGGAGGTGACGTGGTGCATTTGGCACTCATAGCCGCCTTC
AAGATCCAACCAGGGTTTTTAGCCATGATTTTTCTCAGAGGGAAGTGGACCAATCAGGAA
AACATTCTTCTAGCTTTAGGTGCGGCATTCTTCCAAATGGCAGCAACAGATTTGAGCTTT
TCTCTGCCAGGAATCGTCAATGCAACAGCAACCGCCTGGATGATACTGCGGGCAGCCGCC
CAACCCTCAACATCGGCCGTGGTAATGCCCCTGCTTTGTTTGTTGGCCCCAGGCATGAGG
ATGCTTTACCTGGACACCTACAGGATTACCCTTGTCATCATTGGAATTTGCAGCCTCATA
GCAGAGCGTCGTCGGTCAGCCGCCAAGAAAAAAGGGGCCATTTTGATGGGTTTGGCTCTC
ACGTCAACGGGGCAATTTTCTGCTTCAGTGATGGCCGCTGGACTGATGGCATGCAACCCA
AACAAAAAACGAGGGTGGCCGGCAACTGAAGTCTTGACAGCAATCGGGCTGATGTTCGCC
ATTGTAGGAGGCCTTGCAGAGTTGGACGTGGAATCCATGTCCATCCCCTTTGTTTTAGCT
GGGCTCATGGCAGTGTCGTATACCGTATCTGGCAAGTCAACAGACCTCTGGCTTGAAAGA
GCAGCAGACATCACATGGGAGAGTGATGCGGCGATAACTGGGACCAGCCAGCGCTTGGAT
GTCAAGCTTGATGACGATGGTGATTTTCATTTGATCAATGACCCTGGAGTGCCATGGAAG
ATTTGGGTCATCAGAATGACTGCACTCGGGTTTGCTGCATGGACACCTTGGGCGATAATA
CCGGCTGGAATAGGCTACTGGCTCACAGTGAAGTATGCTAAGAGAGGAGGAGTGTTCTGG
GACACTCCAGCCCCGCGGACTTATCCGAAGGGTGACACCTCCCCCGGAGTGTATCGTATC
ATGACCCGTCGCATTTTGGGTGCTTACCAGATAGGAGTTGGGGTCATGTATGAAGGGGTT
TTACACACCCTCTGGCACACTACAAGAGGAGCAGCAATTAGAAGCGGTGAGGGAAGGCTC
ACCCCATACTGGGGCTGCGTGAAAGAAGATAGGATCACCTATGGTGGGCCATGGAAGCTA
GACAGGAAGTGGAATGGACTTGATGATGTGCAGCTCATTGTGGTAGCTCCTGGGAAAGCC
GCTGTTAACATCCAAACAAAGCCGGGTATCTTTAAGACACCACAGGGAGAGATTGGAGCG
GTTAGCCTGGACTATCCATCAGGAACTTCAGGCTCCCCAATACTGGACAAGAATGGCGAC
ATCGTGGGATTGTATGGAAATGGGGTTGTCCTGGGAAATGGTTCCTATGTCAGTGCTATT
GTGCAAGGTGAGAGAGAAGAAGAACCCCTCCCGGATGCATACAACGCGGACATGCTGAGG
AAAAAGCAGCTGACTGTGCTGGACTTGCATCCAGGAGCAGGGAAGACTAGAAGAATTCTT
CCTCAGATCATCAAAGACGCCATTCAGCGTCGCTTGCGCACTGCTGTGCTGGCTCCGACC
CGGGTCGTGGCTGCCGAGATGGCTGAGGCTCTCAAAGGACTCCCAATTCGGTACCTAACT
CCAGCTGTCAACCGGGAACACAATGGCACAGAGATCGTGGATGTAATGTGCCATGCCACA
TTGACCCATCGGTTGATGTCTCCACTGAGGGTTCCAAACTACAATCTCTTTGTAATGGAT
GAGGCCCACTTCACGGACCCAGCGAGCATAGCCGCAAGGGGATATATTGCCACCAAGGTT
GAATTGGGTGAGGCGGCTGCCATATTCATGACGGCTACTCCCCCAGGCTCATACGATCCC
TTTCCGGACACTAACGCTCCTATCACAGACATTCAAACCGAAGTGCCAGACAGAGCTTGG
AGCAGTGGGTTCGAGTGGATAACAGAGTACACTGGAAAGACAGTTTGGTTTGTTGCTAGC
GTGAAAATAGGCAATGAAATTGCGCAATGCCTCCAGAGAGCCGGGAAGAGAGTAATCCAG
CTCAATCGGAAGTCGTATGACACTGAGTACCCGAAGTGCAAAAATGGGGACTGGGACTTT
GTGGTGACAACAGACATCTCAGAGATGGGAGCCAACTTTGGAGCTAGCAGGGTTATCGAT
TGCAGGAAGAGTGTGAAACCAACCATTCTGGAGGAAGGAGAAGGGAGAGTGATTCTGGGC
AACCCTTCACCAATCACTAGTGCTAGCGCTGCACAGAGAAGGGGAAGGATAGGAAGGAAC
CCGAGCCAGATTGGTGATGAGTACCACTATGGAGGCGGCACTAGTGAAGATGATGCCATT
GCTGCACACTGGATTGAGGCCAAAATCATGCTTGACAACATTCACTTGCCAAATGGGCTA
GTGGCCCAGCTGTACGGACCTGAGAGGGACAAGGTCTTTTCTATGGATGGTGAATACCGG
CTGCGTGGAGAAGAAAGAAAGAACTTTCTAGAACTGCTAAGAACCGCAGACCTACCAGTG
TGGCTGGCGTACAAAGTAGCTTCGAGCGGAATCCAGTACACCGATAGGAAATGGTGTTTT
GATGGACCAAGGTCAAACGTCATCTTGGAAGACAACAACGAGGTTGAAATAGTCACCCGC
ACTGGTGAGAGGAGAATGCTGAAGCCACGTTGGTTGGATGCTAGGGTTTATTCGGACCAT
CAGTCACTCAAATGGTTCAAGGACTTTGCCGCAGGAAAGAGGTCAGCAGTGGGGTTTCTT
GAGGTCTTGGGAAGGATGCCCGAACACTTTGCTGGGAAGACCAGAGAGGCCTTCGACACC
ATGTATCTGGTGGCAACAGCTGAGAAAGGAGGAAAGGCACATCGCATGGCACTTGAAGAA
CTACCGGATGCTTTGGAAACAATCACTTTGATTGTTGCCCTTGCCGTCATGACAGCAGGA
GTGTTTCTCCTCCTTGTTCAGAGAAGAGGCATTGGAAAACTTGGCTTGGGTGGCATGATA
CTGGGCTTGGCAACCTTTTTTCTGTGGATGGCTGACGTGCCAGGAACAAAGATTGCTGGA
ACACTGCTACTGGCTTTGTTGATGATGATAGTGTTGATTCCAGAGCCCGAAAAGCAGCGT
TCTCAGACAGACAACCAGCTGGCTGTATTTTTAATCTGTGTGCTGTTAGTGGTAGGGGTT
GTGGCTGCAAATGAGTATGGAATGCTGGAGAGGACAAAGAGTGACCTTGGAAAGATATTC
TCTCACTCGAAGCAACAAACGACTGCTCTCCCACTTCCTTCAATGAGCAATTTGGCACTT
GATTTGAGGCCGGCGACAGCTTGGGCGTTGTATGGTGGAAGCACTGTGGTTCTCACTCCA
TTGATAAAACATTTGGTGACATCAGAGTACATCACAACCTCCCTGGCATCAATTAGTGCG
CAAGCTGGCTCCCTGTTCAACCTGCCCCGTGGGCTTCCGTTCACAGAACTGGATCTCACC
GTTATTCTGGTTTTTTTAGGGTGCTGGGGCCAGGTTTCGCTGACTACCTTGATCACAGCT
ACGGCTCTGGCGACTTTGCATTACGGGTACATGCTGCCAGGATGGCAAGCCGAGGCCTTG
CGGGCCGCACAGCGGAGGACGGCCGCAGGGATCATGAAGAACGCGGTTGTGGATGGTTTG
GTGGCTACTGACGTTCCAGAGTTGGAGAGAACAACTCCCCTTATGCAAAAGAAGGTTGGC
CAGATTCTGCTCATTGGCGTCAGTGCGGCTGCTCTCTTGGTGAACCCATGTGTGACAACC
GTGCGGGAAGCTGGTATTCTTATATCAGCAGCACTCCTGACACTTTGGGACAACGGAGCC
ATAGCCGTTTGGAATTCAACCACAGCAACGGGACTTTGCCATGTCATCCGTGGGAATTGG
CTAGCCGGAGCTTCCATAGCCTGGACCCTGATAAAGAATGCAGACAAACCAGCCAACAAG
CGTGGTCGTCCCGGAGGACGAACATTGGGAGAACAATGGAAGGAAAAATTGAATGGGCTT
AGCAAAGAGGATTTTCTAAAATATAGAAAGGAAGCCATCACCGAAGTTGACCGGACAGAA
GCGAGGAAAGCCAGAAGAGATGGGAACAAGACAGGCGGGCACCCGGTTTCTAGGGGGTCG
GCGAAATTAAGATGGTTGGTTGAACGGCAGTTTGTGAAACCAGTTGGAAAAGTTGTCGAC
TTAGGCTGTGGCCGAGGAGGATGGAGCTACTATGCCGCCACGCTAAAAGGGGTCCAAGAG
GTCAGAGGGTACACAAAAGGAGGTCCCGGGCATGAAGAACCAATGCTCATGCAGAGCTAT
GGCTGGAACCTTGTCACCATGAAAAGCGGAGTGGATGTGTATTACAAGCCATCTGAGACA
TGTGACACATTGCTGTGTGACATTGGGGAGTCTTCCTCCAGCGCTGAGGTTGAGGAGCAG
CGCACCTTGAGAGTTCTGGACATGGTGACTGATTGGCTGCAGAGAGGCCCGCAGGAATTT
TGCATCAAAGTCCTCTGCCCTTACATGCCGAGAGTAATGGAGAGGCTGGAAAGCTTGCAA
CGGCGGTACGGCGGAGGACTGGTCAGAGTCCCTCTTTCTAGAAACTCAAACCATGAGATG
TACTGGGTCAGCGGAGCAGCTGGAAATATCGTTCATGCAATCAACATGACTAGTCAAGTG
CTCATAGGACGCATGGAAAAAAGATCATGGCATGGCCCAAAACATGAAGAGGATGTGAAC
CTTGGAAGTGGAACGAGAGCTGTGGGAAAGCCCCAACCGCATTCGAACCAGGACAAGATA
AAAGCCAGGATCCAAAGGCTGAAAGATGAGTACGCTGCCACATGGCACCATGACAAAGAC
CATCCGTACCGGACTTGGACCTATCATGGCAGTTATGAAGTGAAACCAACAGGATCAGCC
AGCTCTCTGGTCAATGGCGTCGTCCGGCTGATGAGCAAACCTTGGGACACCATCCTCAAT
GTGACAACCATGGCCATGACTGACACCACCCCGTTTGGGCAACAGCGTGTCTTCAAAGAA
AAGGTTGACACCAAGGCACCAGAACCCCCCGCCGGGGTGAAAGAAGTGATGGATGAAACC
ACCAATTGGCTATGGGCGTATCTGGCAAGAGAGAAAAAACCACGAATGTGCACCAGAGAA
GAATTCAAGAGGAAGGTCAACAGCAATGCAGCACTGGGAGCCATGTTCGAGGAACAAAAC
CAGTGGAGCAGCGCCCGTGAAGCGGTTGAGGACCCTCGGTTTTGGGCAATGGTGGATGAG
GAGAGAGAGAACCATCTGAAAGGAGAGTGCCACACATGTATCTACAACATGATGGGCAAA
CGAGAGAAAAAGCTGGGCGAATTTGGCAAGGCAAAAGGAAGCAGAGCTATATGGTTCATG
TGGCTCGGGGCCAGGTTTCTGGAGTTTGAGGCATTGGGTTTTCTCAATGAGGACCATTGG
CTGGGTAGGAAGAACTCTGGTGGAGGTGTCGAAGGGCTGGGAGTGCAGAAACTCGGATAC
ATTCTCCGGGAAATGAGCCACCATTCTGGGGGAAAGATGTACGCGGATGACACAGCCGGT
TGGGACACTCGAATCACCAGGGCGGACCTTGACAATGAAGCAAAGGTTTTGGAGTTGATG
GAGGGTGAGCACAGACTGCTGGCTAGGGCCATCATTGAATTGACATACAAACACAAGGTG
GTGAAGGTCATGCGACCGGGGACTGATGGGAAGACAGTCATGGATGTGATCTCGCGAGAA
GACCAGAGAGGAAGCGGGCAAGTGGTGACATACGCCCTGAACACATTCACCAACATCGCT
GTTCAACTCATACGCTTGATGGAAGCAGAAGGTGTGATTGGCCAAGAGCATTTGGATAGC
CTCCCCAGGAAGACAAAATACGCAGTAAGAACGTGGTTGTTTGAGAAAGGAGAAGAGAGG
GTGACCCGTATGGCGGTGAGTGGAGATGACTGCGTTGTGAAGCCACTGGACGACCGATTC
GCCGACGCCCTGCACTTCCTGAACTCCATGTCGAAAGTCAGAAAGGATGTCCCAGAATGG
AAACCCTCATCAGGATGGCATGACTGGCAGCAAGTGCCCTTTTGTTCCAACCACTTTCAA
GAACTGATCATGAAGGACGGCAGAACCCTGGTGGTTCCCTGCCGAGGACAGGATGAACTC
ATAGGGAGGGCCCGAGTTTCTCCTGGTTCAGGATGGAATGTCAGAGACACTGCATGCTTG
GCCAAGGCCTACGCCCAAATGTGGCTACTGCTGTACTTCCACCGGAGGGATCTGAGGCTC
ATGGCCAACGCCATTTGCTCAGCAGTCCCAAGCAACTGGGTCCCAACAGGGAGGACCTCA
TGGTCTGTGCATGCCACTGGAGAGTGGATGACCACAGAAGACATGTTGGAAGTGTGGAAC
AGGGTCTGGATTCAGGATAACGAATGGATGCAGGACAAAACGCCCGTCCAGAGCTGGACG
GAAGTTCCCTATACCGGAAAGAGAGAAGACATTTGGTGCGGCAGTTTGATTGGCACCAGG
GCACGTGCAACATGGGCTGAGAACATCTATGCAGCCATCAACCAGGTTAGAGCAATAATT
GGCCAAGAAAAGTACAGAGATTACATGCTCTCACTCAGGAGATATGAGGAAACTATAGTG
CAGGAAGACAGGGTTTTGTAAATATGTTATAGAGGAGTAGTGTAGTTTGTATGTTTATTT
TATTAGCTAAGTTAGTTGT--------------------TTAAGTAGAATAAGTTGTAAA
TAGTAGATGTAAA-------TAGAAAAAATTTTATTTTTAGTGTAGGAATGTCAGGCCAG
ATT-TTCTGCCACCGGAAGTTGAGTAGACGGTGCTGCCTGCGACTCAACCCCAGGCGGAC
TGGGTTAACAAAGTTGGTTGCTGATGACAGGAAAGCCCCTCAATACCGTCTCGGAGAGGG
TCCCTGCCTGTTGGAAGCTACCAGCCCGTGTCAGGCCGCCAAGCGCCACTTCGCCGAGGA
GTGCAGCCTGTATGGCCCCAGACAGGACTGGGTT--------------------------
------------------------------------------------------------
------------------------------------------------------------
------------------------------------------------------------
------------------------------------------------------------
---------------------------------

#KJ438779.1_Usutu_virus_strain_V191_complete_genome
AGTCGTTCGTCTGGGTGAGCTCTACTACTTAGTATTGTTTTTGGAGGATCGTGAGATTAA
CACAGTGCCGGCAGTTTCTTTGAGCGTTGATTTTCAATGTCTAAGAAACCAGGAGGGCCC
GGAAGAAGCCGGGCCATCAATATGCTGAAACGCGGCATACCCCGCGTATTCCCACTAGTG
GGAGTGAAGAGGGTAGTCATGGGCTTGTTGGATGGAAGAGGACCAGTGCGATTCGTGCTG
GCCTTGATGACATTCTTCAAGTTCACCGCGCTTGCCCCGACGAAGGCCTTGCTAGGCCGT
TGGAAGCGCATCAACAAGACCACGGCAATGAAACACCTGACTAGCTTCAAAAAGGAATTA
GGAACAATGATCAACGTGGTTAACAATCGGGGCACAAAAAAGAAGAGAGGCAACAATGGA
CCAGGACTAGTGATGATCATAACACTCATGACGGTTGTTTCAATGGTTTCCTCTTTAAAG
CTTTCCAACTTCCAGGGGAAAGTCATGATGACCATCAACGCGACTGATATGGCAGATGTC
ATTGTTGTTCCCACGCAACATGGGAAAAACCAGTGCTGGATTAGAGCCATGGATGTCGGG
TACATGTGTGATGATACCATCACTTATGAATGCCCCAAACTGGATGCAGGAAATGACCCA
GAAGACATTGACTGTTGGTGTGACAAACAACCCATGTATGTCCACTATGGAAGGTGCACA
AGAACCAGACACTCGAAGCGGAGTCGGCGGTCGATCGCAGTGCAGACGCACGGGGAGAGT
ATGCTGGCTAACAAGAAGGATGCTTGGCTAGACTCAACCAAGGCTTCGAGATACCTGATG
AAGACTGAGAATTGGATTATCAGGAATCCTGGGTATGCTTTTGTAGCTGTCCTCTTGGGC
TGGATGCTGGGAAGCAACAATGGACAAAGGGTCGTTTTCGTCGTTCTCTTGCTCCTTGTG
GCGCCTGCTTATAGCTTCAACTGCCTTGGTATGAGCAACAGAGACTTCCTTGAGGGAGTC
TCTGGTGCTACCTGGGTTGACGTGGTTTTGGAAGGTGACAGCTGCATAACCATCATGGCC
AAGGACAAGCCGACCATTGACATTAAGATGATGGAAACTGAAGCCACGAACCTGGCTGAA
GTGAGAAGCTACTGCTATCTAGCCACTGTCTCAGATGTTTCAACTGTCTCCAACTGTCCA
ACAACTGGGGAGGCCCACAATCCTAAGAGAGCTGAGGACACGTACGTGTGCAAAAGTGGT
GTCACTGACAGGGGCTGGGGCAATGGCTGTGGACTATTTGGCAAAGGAAGTATAGACACG
TGTGCCAACTTCACCTGCTCCCTGAAAGCGATGGGCCGGATGATCCAACCGGAAAATGTT
AAGTATGAAGTGGGAATCTTCATACATGGTTCTACCAGCTCTGACACTCACGGCAACTAT
TCTTCACAACTAGGAGCATCACAGGCTGGGCGGTTTACCATCACTCCCAACTCCCCAGCC
ATCACTGTGAAGATGGGTGACTATGGAGAAATATCAGTTGAGTGTGAACCAAGAAACGGG
TTGAACACCGAGGCATACTACATCATGTCAGTGGGCACCAAACACTTCCTTGTCCATAGA
GAATGGTTTAATGACTTGGCCCTCCCATGGACTTCACCAGCTAGCTCAAATTGGAGAAAT
AGAGAGATACTACTAGAGTTCGAAGAGCCCCATGCCACAAAGCAATCAGTTGTGGCGCTT
GGTTCCCAGGAAGGTGCTTTGCACCAGGCCTTGGCAGGAGCTGTTCCAGTGTCTTTCTCG
GGCAGTGTCAAGCTCACATCTGGTCATCTCAAGTGTCGAGTCAAGATGGAAAAGTTGACA
CTAAAAGGCACCACCTACGGCATGTGCACGGAAAAGTTTTCTTTTGCAAAAAATCCGGCT
GACACGGGTCACGGCACTGTGGTCCTTGAACTGCAGTACACGGGATCTGACGGACCTTGC
AAAATCCCAATTTCCATTGTGGCATCACTTTCCGATCTCACCCCCATTGGTAGAATGGTT
ACAGCAAACCCTTATGTGGCTTCATCCGAAGCCAACGCGAAAGTGTTGGTTGAGATGGAA
CCACCATTTGGAGATTCATATATTGTGGTTGGAAGAGGGGATAAGCAGATAAACCATCAC
TGGCACAAAGCAGGAAGTTCCATTGGAAAAGCGTTCATCACCACTATCAAAGGGGCACAG
CGTCTAGCTGCCCTAGGCGACACAGCGTGGGACTTTGGGTCGGTCGGAGGGATTTTCAAT
TCTGTAGGAAAGGCGGTACATCAGGTCTTTGGAGGAGCCTTCAGAACTCTCTTCGGTGGC
ATGTCCTGGATCACCCAGGGTCTAATGGGAGCTCTGCTTCTATGGATGGGGGTGAATGCG
AGAGATCGATCCATCGCACTGGTGATGTTAGCCACGGGAGGGGTGCTCCTCTTTCTCGCC
ACAAACGTCCATGCAGACTCGGGATGTGCGATAGACGTGGGAAGGAGAGAGTTGCGCTGT
GGACAAGGGATTTTTATCCACAATGATGTTGAAGCGTGGGTCGACCGGTACAAATTTATG
CCTGAAACACCAAAACAGCTGGCAAAGGTCATCGAGCAAGCCCACGCGAAAGGAATATGT
GGATTGAGGTCCGTCTCACGTCTGGAACACGTGATGTGGGAGAACATCAGAGATGAACTC
AACACCCTCCTCAGAGAGAATGCAGTAGATCTAAGTGTCGTGGTTGAGAAGCCAAAAGGA
ATGTACAAATCAGCACCACAGAGATTGGCACTCACATCTGAAGAGTTTGAGATTGGGTGG
AAGGCTTGGGGAAAGAGCTTGGTGTTCGCACCAGAACTGGCCAACCACACTTTTGTGGTT
GACGGGCCCGAGACCAAAGAATGTCCCGATGTAAAAAGAGCTTGGAACAGCCTTGAGATT
GAAGACTTTGGATTTGGCATCATGTCCACCAGGGTTTGGCTGAAAGTCAGAGAACACAAC
ACTACTGACTGCGACAGCTCAATAATTGGGACGGCTGTTAAAGGAGACATAGCTGTGCAC
AGTGACCTCTCCTACTGGATTGAAAGCCACAAGAACACGACATGGAGGCTCGAGAGGGCT
GTCTTTGGAGAGATCAAATCATGCACGTGGCCTGAGACACACACTCTTTGGAGTGATGGC
GTTGTTGAAAGTGATCTGGTTGTGCCAGTCACCCTCGCTGGACCAAAAAGCAATCACAAC
CGGCGTGAAGGTTACAAAGTCCAGAGCCAGGGGCCGTGGGACGAAGAAGACATCGTTCTC
GACTTTGACTATTGCCCAGGTACCACCGTCACAATCACTGAAGCATGTGGGAAGAGAGGA
CCCTCCATAAGAACTACCACTAGCAGTGGTAGACTGGTCACAGACTGGTGCTGCCGGAGC
TGCACCCTTCCCCCTTTGAGATACAGGACAAAAAATGGATGTTGGTATGGAATGGAGATA
AGACCCATGAAACATGATGAGACGACGCTGGTAAAATCCAGCGTCAGTGCCTATCGGAGT
GACATGATTGATCCTTTTCAGTTGGGCCTTCTGGTGATGTTTCTGGCCACCCAGGAGGTC
CTGAGGAAGAGGTGGACGGCCAGATTGACTGTTCCGGCTATTGTGGGAGCTCTACTCGTG
CTGATTCTTGGGGGAATCACTTACACTGACCTGCTTAGGTATGTTCTTCTGGTTGGGGCG
GCCTTCGCCGAAGCCAACAGCGGGGGTGACATCGTTCATCTAGCTCTCATAGCCGCCTTC
AAAATTCAACCAGGCTTTCTCGTAATGACATTTCTTAGGGGAAAGTGGACGAACCAAGAG
AACATCCTGCTGGCTCTGGGGGCAGCATTCTTTCAGATGGCGGCCACCGATTTGAACTTT
TCTCTCCCAGGAATTCTCAATGCCACTGCCACAGCTTGGATGCTCCTGAGGGCCGCCACC
CAGCCATCCACTTCAGCCATCGTCATGCCTTTGCTTTGCCTGCTGGCTCCTGGCATGAGA
CTGCTCTACCTGGACACGTATAGAATCACTCTCATCATCATCGGCATCTGCAGCCTGATA
GGGGAGCGCCGTAGGGCGGCCGCAAAGAAGAAAGGGGCGGTACTGCTAGGGTTAGCACTA
ACATCAACAGGGCAGTTCTCTGCATCAGTTATGGCGGCTGGGCTCATGGCATGCAATCCC
AACAAAAAGCGGGGATGGCCGGCCACAGAAGTTTTGACAGCAGTTGGATTGATGTTTGCC
ATCGTGGGTGGTCTAGCTGAGTTGGATGTTGATTCTATGTCCATTCCTTTTGTGTTAGCC
GGGCTGATGGCAGTTTCTTACACCATCTCAGGCAAATCGACAGACTTGTGGCTTGAGAGA
GCAGCTGACATAACATGGGAAACTGATGCAGCCATAACTGGAACCAGCCAACGCCTAGAT
GTAAAATTGGATGATGATGGTGACTTCCACCTTATTAACGACCCTGGAGTGCCATGGAAG
ATATGGGTCATCCGTATGACGGCATTGGGATTCGCAGCCTGGACACCATGGGCAATAATA
CCTGCTGGAATAGGTTATTGGCTCACTGTCAAGTACGCAAAAAGAGGAGGCGTCTTTTGG
GACACCCCGGCTCCAAGGACCTACCCCAAGGGTGACACTTCACCAGGAGTATACCGTATC
ATGAGCCGTTACATTTTGGGGACCTACCAGGCTGGAGTGGGCGTCATGTATGAAGGAGTT
TTTCACACCCTGTGGCACACCACAAGAGGGGCAGCCATCAGAAGTGGTGAAGGAAGGCTC
ACTCCCTACTGGGGTAGTGTGAAAGAAGACAGGATCACCTATGGTGGGCCATGGAAGTTT
GACAGGAAGTGGAATGGTCTCGATGATGTTCAGCTCATCATAGTGGCTCCCGGAAAGGCA
GCCATAAACATCCAAACCAAACCAGGCATCTTCAAAACGCCACAGGGGGAAATAGGAGCA
GTCAGCCTGGACTATCCTGAAGGGACCTCAGGCTCCCCAATACTGGACAAGAATGGTGAC
ATCGTGGGCTTGTACGGGAATGGAGTCATCTTGGGCAACGGCTCGTATGTCAGTGCCATC
GTGCAAGGCGAAAGAGAAGAAGAACCCGTTCCTGAAGCGTACAACGCAGATATGTTAAGA
AAGAAGCAGCTGACAGTGCTGGACCTGCATCCAGGAGCGGGAAAGACCAGGAGGATACTC
CCCCAGATCATCAAAGATGCCATCCAGCGCCGCCTTCGTACAGCTGTGCTGGCTCCAACC
CGTGTGGTGGCTGCAGAAATGGCTGAGGCCCTCAAGGGCCTTCCGGTCCGATACCTGACC
CCAGCGGTCAACAGAGAGCATAGTGGCACAGAGATAGTGGATGTTATGTGTCATGCCACT
CTAACCCACAGACTCATGTCACCTCTAAGAGTTCCAAACTACAACCTCTTTGTGATGGAT
GAGGCTCACTTCACTGACCCGGCGAGCATAGCAGCACGAGGCTACATTGCTACAAAAGTT
GAGTTGGGTGAAGCGGCAGCAATATTCATGACTGCGACTCCCCCTGGCACTCACGATCCG
TTCCCAGACACCAATGCACCAGTTACAGACATACAAGCTGAGGTGCCTGACAGAGCCTGG
AGTAGTGGGTTTGAGTGGATAACAGAATACACCGGGAAAAAAGTTTGGTTCGTCGCTAGT
GTGAAGATGGGAAATGAGATTGCACAGTGTCTTCAGAGAGCGGGAAAGAAGGTCATCCAA
CTCAACCGCAAGTCCTATGACACGGAGTATCCCAAATGCAAGAATGGAGACTGGGATTTT
GTGATAACAACAGACATCTCAGAGATGGGCGCGAACTTTGGGGCCAGCAGAGTCATTGAC
TGTCGGAAAAGCGTGAAACCCACCATCTTGGAGGAAGGCGAAGGGAGAGTGATCTTGAGC
AACCCCTCACCAATCACCAGTGCTAGTGCTGCCCAGAGGAGAGGGAGAGTAGGTAGAAAT
CCTAGTCAGATAGGTGATGAGTACCACTATGGAGGAGGCACAAGCGAAGATGACACGATC
GCAGCTCATTGGACTGAAGCAAAGATCATGTTAGATAACATCCACCTCCCAAATGGGCTT
GTTGCACAAATGTATGGGCCAGAAAGAGACAAAGCCTTCACCATGGACGGGGAGTACCGA
CTGAGAGGAGAGGAGAGAAAGACCTTCCTGGAGTTGCTGAGGACTGCAGACCTGCCAGTG
TGGCTTGCCTACAAAGTGGCTTCAAATGGTATACAGTACACCGACAGGAAGTGGTGCTTT
GATGGACCAAGGTCAAACATCATTCTGGAAGACAACAATGAAGTCGAAATTGTCACCCGC
ACAGGTGAACGCAAGATGCTGAAGCCACGCTGGTTGGATGCCAGGGTCTACGCTGACCAT
CAGTCGCTCAAGTGGTTCAAGGACTTTGCGGCTGGTAAGCGATCAGCAGTGGGATTCCTT
GAAGTCCTGGGGAGAATGCCTGAGCACTTCGCAGGCAAGACCAGAGAGGCTTTTGATACC
ATGTATCTGGTGGCGACAGCTGAGAAGGGAGGAAAAGCCCACCGCATGGCCCTTGAAGAG
TTGCCGGACGCTCTTGAAACCATAACACTCATTGTGGCTTTGGCTGTGATGACAGCAGGA
GTTTTTTTGCTCCTCGTTCAGAGGAGAGGCATAGGTAAGCTGGGGCTTGGCGGTATGGTG
CTAGGCCTAGCCACTTTCTTCTTGTGGATGGCTGACGTCTCAGGCACCAAGATCGCAGGA
ACCTTATTGCTGGCTCTGCTCATGATGATAGTGTTGATTCCTGAACCTGAGAAGCAACGA
TCCCAGACGGACAACCAGCTAGCTGTGTTTCTGATCTGTGTCTTGCTGGTGGTAGGAGTG
GTGGCTGCCAATGAATACGGAATGTTAGAGAGAACAAAAAGTGACCTTGGGAAAATATTC
TCCAGTACACGTCAACCACAAAGTGCTCTGCCGCTACCCTCCATGAACGCTTTGGCATTG
GATTTGCGACCAGCAACAGCGTGGGCCTTATACGGAGGAAGCACAGTGGTTCTCACGCCC
TTGATCAAACATCTTGTAACATCAGAATACATCACAACATCTCTGGCTTCAATAAGCGCT
CAGGCTGGGTCTTTGTTCAACCTACCTCGTGGACTCCCCTTCACTGAGCTGGACTTGACA
GTGGTCTTGGTCTTTTTGGGATGTTGGGGCCAAGTGTCGTTAACAACTCTGATCACTGCG
GCAGCTCTGGCTACTCTCCACTATGGCTACATGCTGCCTGGATGGCAGGCTGAAGCTTTG
AGGGCGGCTCAACGGAGAACAGCGGCCGGAATCATGAAAAATGCTGTGGTAGATGGTTTG
GTGGCTACGGATGTTCCTGAGCTGGAGAGAACCACCCCCCTCATGCAAAGAAAGGTAGGC
CAGATTTTACTGATTGGAGTCAGCGCGGCGGCATTGTTAGTCAACCCGTGTGTTACAACT
GTTCGGGAAGCCGGCATCCTCATATCAGCGGCACTCCTGACTCTCTGGGACAACGGAGCC
ATTGCAGTATGGAATTCCACCACCGCGACCGGACTTTGTCACGTCATCCGTGGCAATTGG
TTGGCTGGAGCCTCTATAGCTTGGACTTTGATAAAGAATGCTGACAAACCGGCCTGCAAG
CGAGGAAGACCAGGAGGAAGGACACTGGGTGAGCAATGGAAGGAGAAGCTAAACGGGCTC
AGCAAGGAGGACTTCCTGAAGTACAGGAAAGAGGCCATCACTGAAGTCGACCGGTCCGCA
GCCCGAAAAGCTAGGAGGGACGGGAACAAAACTGGAGGACACCCAGTGTCCAGAGGCTCC
GCAAAGCTGAGATGGATGGTAGAACGCCAATTTGTCAAACCAATTGGCAAGGTGGTTGAC
CTAGGTTGTGGGCGAGGAGGATGGAGTTACTATGCAGCCACGCTCAAAGGCGTCCAAGAA
GTCAGAGGCTATACGAAAGGAGGACCTGGACATGAGGAACCGATGCTTATGCAAAGCTAT
GGCTGGAACCTTGTCACTATGAAGAGCGGAGTGGACGTGTATTATAAACCATCTGAGCCG
TGCGACACGCTTTTCTGTGACATTGGAGAATCATCTTCTAGTGCTGAGGTGGAAGAACAA
CGCACTCTGAGGATTTTGGAAATGGTCTCTGATTGGCTGCAGAGAGGACCAAGAGAGTTC
TGCATCAAGGTTCTCTGCCCATACATGCCACGTGTCATGGAGCGCTTGGAAGTTCTACAA
CGGAGGTATGGAGGAGGATTGGTTCGAGTCCCTCTTTCCAGAAATTCCAACCATGAGATG
TACTGGGTCAGTGGAGCTGCTGGCAACATTGTCCACGCAGTGAATATGACGAGTCAAGTG
CTCATAGGGCGAATGGAGAAGAGAACATGGCATGGACCAAAATACGAGGAGGATGTTAAC
CTTGGAAGTGGAACAAGAGCCGTTGGGAAGCCCCAGCCACATACCAACCAGGAGAAGATT
AAAGCCAGGATTCAAAGATTGAAAGAGGAGTATGCAGCCACATGGCACCATGACAAGGAC
CACCCATATCGGACCTGGACCTACCACGGAAGTTATGAAGTGAAACCGACCGGTTCAGCA
AGCTCCTTGGTCAACGGAGTCGTCCGCCTAATGAGCAAGCCCTGGGATGCAATTCTCAAC
GTGACCACCATGGCGATGACTGACACCACTCCGTTTGGGCAGCAAAGGGTTTTCAAAGAA
AAGGTTGACACCAAGGCCCCGGAACCCCCTTCTGGAGTTAGAGAGGTGATGGATGAGACC
ACCAATTGGCTGTGGGCTTTTCTCGCACGAGAAAAGAAGCCAAGGCTGTGCACCAGGGAA
GAGTTTAAGAGGAAGGTCAACAGCAACGCTGCTTTGGGAGCCATGTTTGAAGAGCAGAAC
CAATGGAGCAGTGCCAGGGAGGCTGTAGAGGACCCTCGGTTCTGGGAAATGGTGGACGAA
GAAAGGGAGAACCATCTGAAAGGAGAGTGCCACACATGCATTTACAACATGATGGGGAAG
CGTGAGAAGAAGCTCGGAGAGTTTGGCAAAGCGAAAGGTAGTCGAGCCATATGGTTCATG
TGGCTAGGCGCCAGATTCCTGGAGTTTGAAGCCCTGGGCTTTCTGAATGAGGACCATTGG
TTAGGAAGAAAGAATTCTGGAGGAGGTGTTGAAGGACTTGGTGTCCAAAAACTTGGCTAC
ATTCTGCGTGAGATGAGCCACCACTCAGGTGGAAAAATGTACGCGGATGACACAGCCGGC
TGGGACACCCGGATAACCAGAGCCGATCTTGACAACGAGGCCAAAGTTTTGGAGCTGATG
GAAGGTGAGCACAGACAACTAGCCAGAGCAATCATTGAGCTGACCTACAAACACAAGGTG
GTGAAAGTTATGCGACCTGGCACAGATGGGAAGACCGTCATGGATGTGATTTCCCGAGAA
GATCAGAGAGGAAGCGGACAGGTTGTGACCTATGCTCTCAACACATTCACCAACATTGCC
GTCCAGCTCATTAGACTGATGGAAGCTGAAGGAGTGATTGGGCAGGAACATCTGGAAAGT
CTTCCCCGGAAAACCAAATACGCTGTGAGAACCTGGCTCTTTGAGAACGGAGAAGAAAGG
GTGACCCGTATGGCTGTGAGTGGAGATGATTGTGTTGTCAAGCCCCTGGATGATCGGTTT
GCCAATGCCCTGCACTTTCTCAATTCGATGTCCAAGGTCAGAAAAGACGTGCCAGAGTGG
AAACCCTCCTCGGGATGGCACGATTGGCAGCAAGTGCCTTTCTGCTCAAACCACTTTCAG
GAATTGATCATGAAGGACGGAAGGACTTTGGTGGTTCCCTGCCGGGGTCAGGATGAACTC
ATTGGGAGGGCGCGAGTCTCCCCCGGCTCTGGATGGAATGTTAGGGACACCGCATGCTTG
GCCAAGGCCTACGCTCAGATGTGGCTCCTGCTGTACTTCCACAGAAGAGATCTGAGGCTG
ATGGCAAACGCCATCTGTTCAGCAGTCCCCAGCAATTGGGTTCCCACTGGCAGGACTTCA
TGGTCAGTGCATGCCACAGGTGAATGGATGACAACTGATGACATGTTGGAAGTGTGGAAC
AAAGTGTGGATCCAAGACAACGAATGGATGCTGGACAAGACCCCAGTTCAAAGCTGGACA
GACATCCCTTACACCGGGAAGCGGGAAGACATATGGTGTGGAAGCCTGATAGGCACGCGA
ACACGGGCAACGTGGGCTGAAAACATCTACGCAGCCATTAACCAGGTGAGGGCCATTATT
GGCCAGGAAAAATACAGGGATTACATGCTTTCACTTAGAAGATATGAAGAAGTTAATGTC
CAGGAGGACAGGGTTTTGTAAATAAGTGTT--TAGGGTTTTGCAATTTA---ATTAAATA
TGCAATGTAATTTAGTTGTAAATATTTGATTGTGTAGCTTTATTTAGCATTGTTTTGGGA
TAGTAGAAGTTAAGGTTTTGTTTAGTTATTTTATTTAATTGAATTTGATAGTCAGGCCAG
GGCAACCTGCCACCGGAAGTTGAGTAGACGGTGCTGCCTGCGACTCAACCCCAGGCGGAC
TGGGTTAGCAAAGCTGACCGCTGATGATGGGAAAGCCCCTCAGAACCGTTTCGGAGAGGG
ACCTTGCCTATTGGAAGCGTCCAGCCCGTGTCAGGCCGCAAAGCGCCACTTCGCCAAGGA
GTGCAGCCTGTACGGCCCCAGG-AGGACTGGGTTACCAAAGCCGAAAGGCCCCCACGGCC
CAAGCGAACAGACGGTGATGCGAACTG-TTCGTGGAAGGACTAGAGGTTAGAGGAGACCC
CGTGGAACTTAGGTGCGGCCCAAGCCGTTTCCGAAGCTGTAGGAACGGTGGAAGGACTAG
AGGTTAGAGGAGACCCCGCATCATGAGCATCAAAAAACAGCATATTGACACCTGGGAATT
AGACTAGGAGATCTTCTGCTCTATTCCAACATCAACCACAAGGCACAGAGCGCCGAAAAT
TGTGGCTGATGGGGAACTAGACCACAG------

#KU573073.1_Usutu_virus_isolate_229615-1/2013_polyprotein_gene_complete_cds
------------------------------------------------------------
------------------------------------ATGTCTAAGAAACCAGGAGGGCCC
GGAAGAAACCGGGCCATCAATATGCTGAAACGCGGCATACCCCGCGTATTCCCACTAGTG
GGAGTGAAGAGGGTAGTCATGGGCTTGTTGGATGGAAGAGGACCAGTGCGATTCGTGCTG
GCCTTGATGACATTCTTCAAGTTCACCGCGCTTGCCCCGACGAAGGCCTTGCTAGGCCGT
TGGAAGCGCATCAACAAGACCACGGCAATGAAACACCTGACTAGCTTCAAAAAGGAATTA
GGAACAATGATCAACGTGGTTAACAATCGGGGCACAAAAAAGAAGAGAGGCAACAATGGA
CCAGGACTAGTGATGATCATAACACTCATGACGGTTGTTTCAATGGTTTCCTCTTTAAAG
CTTTCCAACTTCCAGGGGAAAGTCATGATGACCATCAACGCGACTGATATGGCAGATGTC
ATTGTTGTTCCCACGCAACATGGGAAAAACCAGTGCTGGATTAGAGCCATGGATGTCGGG
TACATGTGTGATGATACCATCACTTATGAATGCCCCAAACTGGATGCAGGAAATGACCCA
GAAGACATTGACTGTTGGTGTGACAAACAACCCATGTATGTCCACTATGGAAGGTGCACA
AGAACCAGACACTCGAAGCGGAGTCGGCGGTCGATCGCAGTGCAGACGCACGGGGAGAGT
ATGCTGGTTAACAAGAAGGATGCTTGGCTAGACTCAACCAAGGCTTCGAGATACCTGATG
AAGACTGAGAATTGGATTATCAGGAATCCTGGGTATGCTTTTGTAGCTGTCCTCTTGGGC
TGGATGCTGGGAAGCAACAATGGACAAAGGGTCGTTTTCGTCGTTCTCTTACTCCTTGTG
GCGCCTGCTTATAGCTTCAACTGCCTTGGTATGAGCAACAGAGACTTCCTTGAGGGAGTC
TCTGGTGCTACCTGGGTTGACGTGGTTTTGGAAGGTGACAGCTGCATAACCATCATGGCC
AAGGACAAGCCGACCATTGACATTAAGATGATGGAAACTGAAGCCACGAACCTGGCTGAA
GTGAGAAGCTACTGCTATCTAGCCACTGTCTCAGATGTTTCAACTGTCTCCAACTGTCCA
ACAACTGGGGAGGCCCACAATCCTAAGAGAGCTGAGGACACGTACGTGTGCAAAAGTGGT
GTCACTGACAGGGGCTGGGGCAATGGCTGTGGACTATTTGGCAAAGGAAGTATAGACACG
TGTGCCAACTTCACCTGCTCCCTAAAAGCGATGGGCCGGATGATCCAACCGGAAAATGTT
AAGTATGAAGTGGGAATCTTCATACATGGTTCTACCAGCTCTGACACTCACGGCAATTAT
TCTTCACAACTAGGAGCATCACAGGCTGGACGGTTTACCATCACTCCCAACTCCCCAGCC
ATCACTGTGAAGATGGGTGACTATGGAGAAATATCAGTTGAGTGTGAACCAAGAAACGGG
TTGAACACCGAGGCATACTACATCATGTCAGTGGGCACCAAACACTTCCTTGTCCATAGA
GAATGGTTTAATGACTTGGCCCTCCCATGGACTTCACCAGCTAGCTCAAATTGGAGAAAT
AGAGAGATACTACTAGAGTTCGAAGAGCCCCATGCCACAAAGCAATCAGTTGTGGCGCTT
GGTTCCCAGGAAGGTGCTTTGCACCAGGCCTTGGCAGGAGCTGTTCCAGTGTCTTTCTCG
GGCAGTGTCAAGCTCACATCTGGTCATCTCAAGTGTCGAGTCAAGATGGAAAAGTTGACA
CTAAAAGGCACCACCTACGGCATGTGCACGGAAAAGTTTTCTTTTGCAAAAAATCCGGCT
GACACGGGTCACGGCACTGTGGTCCTTGAACTGCAGTACACGGGATCTGACGGACCTTGC
AAAATCCCAATTTCCATTGTGGCATCACTTTCCGATCTCACCCCCATTGGTAGAATGGTT
ACAGCAAACCCTTATGTGGCTTCATCCGAAGCCAACGCGAAAGTGTTGGTTGAGATGGAA
CCACCATTTGGAGATTCATACATTGTGGTTGGAAGAGGGGATAAGCAGATAAACCATCAC
TGGCACAAAGCAGGAAGTTCCATTGGAAAAGCGTTCATCACCACTATCAAAGGGGCACAG
CGTCTAGCTGCCCTAGGCGACACAGCGTGGGACTTTGGGTCGGTCGGAGGGATTTTCAAT
TCTGTAGGAAAGGCGGTACATCAGGTCTTTGGAGGAGCCTTCAGAACTCTCTTCGGTGGC
ATGTCCTGGATCACCCAGGGTCTAATGGGAGCTCTGCTTCTATGGATGGGGGTGAATGCG
AGAGATCGATCCATCGCACTGGTGATGTTAGCCACGGGAGGGGTGCTCCTCTTTCTCGCC
ACGAACGTCCATGCAGACTCGGGATGTGCGATAGACGTGGGAAGGAGAGAGTTGCGCTGT
GGACAAGGGATTTTTATCCACAATGATGTTGAAGCGTGGGTCGACCGGTACAAATTTATG
CCTGAAACACCAAAACAGCTGGCAAAGGTCATCGAGCAAGCCCACGCGAAAGGAATATGT
GGATTGAGGTCCGTCTCACGTCTGGAACACGTGATGTGGGAGAACATCAGAGATGAACTC
AACACCCTCCTCAGAGAGAATGCAGTGGATCTAAGTGTCGTGGTTGAGAAGCCGAAAGGA
ATGTACAAATCAGCACCACAGAGATTGGCACTCACATCTGAAGAGTTTGAGATTGGGTGG
AAGGCTTGGGGAAAGAGCTTGGTGTTCGCACCAGAACTGGCCAACCACACTTTTGTGGTT
GACGGACCCGAGACCAAAGAATGTCCCGATGTAAAAAGAGCTTGGAACAGCCTTGAGATT
GAAGACTTTGGATTTGGCATCATGTCCACCAGGGTTTGGCTGAAAGTCAGAGAACACAAC
ACTACTGACTGCGACAGCTCAATAATTGGGACGGCTGTTAAAGGAGACATAGCTGTGCAC
AGTGACCTCTCCTACTGGATTGAAAGCCACAAGAACACGACATGGAGGCTAGAGAGGGCT
GTCTTTGGAGAGATCAAATCATGCACGTGGCCTGAGACACACACTCTTTGGAGTGATGGC
GTTGTTGAAAGTGATCTGGTTGTGCCAGTCACCCTCGCTGGACCAAAAAGCAATCACAAC
CGGCGTGAAGGTTACAGAGTCCAGAGCCAGGGGCCGTGGAACGAAGAAGACATCGTTCTC
GACTTTGACTATTGCCCAGGTACCACCGTCACAATCACTGAAGCATGTGGGAAGAGAGGA
CCCTCCATAAGAACTACTACTAGCAGTGGTAGACTGGTCACAGACTGGTGCTGCCGGAGC
TGCACCCTTCCCCCTTTGAGATACAGGACAAAAAGTGGATGTTGGTATGGAATGGAGATA
AGACCCATGAAACATGATGAGACGACGCTGGTAAAATCCAGCGTCAGTGCCTATCGGAGT
GACATGATTGATCCTTTTCAGTTGGGCCTTCTGGTGATGTTTCTGGCCACCCAGGAGGTC
CTGAGGAAGAGGTGGACGGCCAGATTGACTGTTCCGGCTATTGTGGGAGCTCTACTCGTG
CTGATTCTTGGGGGAATCACTTACACTGACCTGCTTAGGTATGTTCTTCTGGTTGGGGCG
GCCTTCGCCGAAGCCAACAGCGGGGGTGACATCGTTCATCTAGCTCTCATAGCCGCCTTT
AAAATCCAACCAGGCTTTCTCGTAATGACATTTCTTAGGGGAAAGTGGACGAACCAAGAG
AACATCCTGCTGGCTCTGGGGGCAGCATTCTTTCAGATGGCGGCCACCGATTTGAACTTT
TCTCTCCCAGGAATTCTCAATGCCACTGCCACAGCTTGGATGCTCCTGAGGGCTGCCACC
CAGCCATCCACTTCAGCCATCGTCATGCCTTTGCTTTGCCTGCTGGCTCCTGGCATGAGA
CTGCTCTACCTGGACACGTATAGAATCACTCTCATCATCATCGGCATCTGCAGCCTGATA
GGGGAGCGCCGTAGGGCGGCCGCAAAGAAGAAAGGGGCGGTACTGCTAGGGTTAGCACTA
ACATCAACAGGGCAGTTCTCTGCATCAGTTATGGCGGCTGGGCTCATGGCATGCAATCCC
AACAAAAAGCGGGGATGGCCGGCCACAGAAGTTTTGACAGCAGTTGGATTGATGTTTGCC
ATCGTGGGTGGTCTAGCTGAGTTGGATGTTGATTCTATGTCCATTCCTTTTGTGTTAGCC
GGGCTGATGGCAGTTTCTTACACCATTTCAGGCAAATCGACAGACTTGTGGCTTGAAAGA
GCAGCAGACATAACATGGGAAACTGATGCAGCCATAACTGGAACCAGCCAACGCCTAGAT
GTAAAATTGGATGATGATGGTGACTTCCACCTCATTAACGACCCTGGAGTGCCGTGGAAG
ATATGGGTCATCCGTATGACGGCATTGGGATTCGCAGCCTGGACACCATGGGCAATAATA
CCTGCTGGAATAGGTTATTGGCTCACTGTCAAGTACGCAAAAAGAGGAGGCGTCTTTTGG
GACACCCCGGCTCCAAGGACCTACCCCAAGGGAGACACTTCACCAGGAGTATACCGTATC
ATGAGCCGTTACATTTTGGGGACCTACCAGGCTGGAGTGGGCGTCATGTATGAAGGAGTT
CTTCACACCCTGTGGCACACCACAAGAGGGGCAGCTATCAGAAGTGGTGAAGGAAGGCTC
ACTCCCTACTGGGGTAGTGTGAAAGAAGACAGGATCACCTATGGTGGGCCATGGAAGTTT
GACAGGAAGTGGAATGGTCTCGATGATGTTCAGCTCATCGTGGTGGCTCCCGGAAAGGCA
GCCATAAACATCCAAACCAAACCAGGCATCTTCAAAACGCCACAGGGGGAAATAGGAGCA
GTCAGCCTGGACTATCCTGAAGGGACCTCAGGCTCCCCAATACTGGACAAGAATGGTGAC
ATCGTGGGCTTGTACGGGAATGGAGTCATCTTGGGCAACGGCTCGTATGTCAGTGCCATC
GTGCAAGGCGAAAGAGAAGAAGAACCCGTCCCTGAAGCGTACAACGCAGACATGTTAAGA
AAGAAGCAGCTGACAGTGCTGGACCTGCATCCAGGAGCGGGAAAGACCAGGAGGATACTC
CCCCAGATCATCAAAGATGCCATCCAGCGCCGCCTTCGTACAGCTGTGCTGGCTCCAACC
CGTGTGGTGGCTGCAGAAATGGCTGAGGCCCTCAAGGGCCTTCCGGTCCGATACCTGACC
CCAGCGGTTAACAGAGAGCATAGTGGCACAGAGATAGTGGATGTTATGTGTCATGCCACT
CTAACCCACAGACTCATGTCACCTCTAAGAGTTCCAAACTACAACCTCTTTGTGATGGAT
GAGGCTCACTTCACTGACCCGGCGAGCATAGCAGCACGAGGCTACATTGCTACAAAAGTT
GAGTTGGGTGAAGCGGCAGCAATATTCATGACTGCGACTCCCCCTGGCACTCACGATCCG
TTCCCAGACACCAATGCACCAGTTACAGACATACAAGCTGAGGTGCCTGACAGAGCCTGG
AGTAGTGGGTTTGAGTGGATAACAGAATACACCGGGAAAACAGTCTGGTTCGTCGCTAGT
GTGAAGATGGGAAATGAGATTGCACAGTGTCTTCAGAGAGCGGGAAAAAAGGTCATCCAA
CTCAACCGCAAGTCCTATGACACGGAGTATCCCAAATGCAAGAATGGAGACTGGGATTTT
GTGATAACAACAGACATCTCAGAGATGGGCGCGAACTTTGGGGCCAGCAGAGTCATTGAC
TGTCGGAAAAGCGTGAAACCCACCATCTTGGAGGAAGGCGAAGGGAGAGTGATCTTGAGC
AACCCCTCACCAATCACTAGTGCTAGTGCTGCCCAGAGGAGAGGGAGAGTAGGTAGAAAT
CCTAGTCAGATAGGTGATGAGTACCACTATGGAGGAGGCACAAGCGAAGATGACACGATC
GCAGCTCATTGGACTGAAGCAAAGATCATGCTAGATAACATCCACCTCCCAAATGGGCTT
GTTGCACAAATGTATGGGCCAGAAAGAGACAAAGCTTTCACCATGGACGGGGAGTACCGA
CTGAGAGGAGAGGAGAGAAAGACCTTCCTGGAGTTGTTGAGGACTGCAGACCTGCCAGTG
TGGCTTGCCTACAAAGTGGCTTCAAATGGTATACAGTACACCGACAGGAAGTGGTGTTTT
GATGGACCAAGGTCAAACATCATTCTGGAAGACAACAATGAAGTCGAAATTGTCACCCGC
ACAGGTGAACGCAAGATGCTGAAGCCACGCTGGTTGGATGCCAGGGTCTACGCTGACCAT
CAGTCGCTCAAGTGGTTCAAGGACTTTGCGGCTGGTAAGCGATCAGCAGTGGGATTCCTT
GAAGTCCTGGGGAGAATGCCTGAGCACTTCGCAGGCAAGACTAGAGAGGCTTTTGATACC
ATGTATCTGGTGGCGACAGCTGAGAAGGGAGGAAAAGCCCACCGCATGGCCCTTGAAGAG
TTGCCGGACGCTCTTGAAACCATAACACTCATTGTGGCTTTGGCCGTGATGACAGCAGGA
GTTTTCTTGCTCCTCGTTCAGAGGAGAGGCATAGGTAAGCTGGGGCTTGGCGGTATGGTG
CTAGGCCTAGCCACTTTCTTCTTGTGGATGGCTGACGTCTCAGGCACCAAGATCGCAGGA
ACCTTATTGCTGGCTCTGCTCATGATGATAGTGTTGATTCCTGAACCTGAGAAGCAACGG
TCCCAGACGGACAACCAGCTAGCTGTGTTTCTGATCTGTGTCTTGCTGGTGGTGGGAGTG
GTGGCTGCCAATGAATACGGAATGTTAGAGAGAACAAAAAGTGACCTTGGGAAAATATTC
TCCAGCACACGTCAACCACAAAGTGCTCTGCCGCTACCCTCCATGAACGCTTTGGCGTTG
GATTTGCGACCAGCAACAGCGTGGGCCTTATACGGAGGAAGCACAGTGGTTCTCACGCCC
TTGATCAAACATCTTGTAACATCAGAATACATCACAACATCTCTGGCTTCAATAAGCGCT
CAGGCTGGGTCTTTGTTCAACCTACCCCGTGGACTCCCCTTCACGGAGCTGGACTTGACA
GTGGTCTTGGTCTTTTTGGGATGTTGGGGCCAAGTGTCGTTAACAACTCTGATCACTGCG
GCAGCTCTGGCTACTCTCCACTATGGCTACATGCTGCCTGGATGGCAGGCTGAGGCTTTG
AGGGCGGCTCAACGGAGAACAGCGGCCGGAATCATGAAAAATGCTGTGGTAGATGGTTTG
GTGGCTACGGATGTTCCTGAGCTGGAGAGAACCACCCCCCTCATGCAAAAGAAGGTAGGC
CAGATTTTACTGATTGGAGTCAGCGCAGCGGCATTGTTAGTCAACCCGTGTGTTACAACT
GTTCGGGAAGCCGGCATCCTCATATCAGCGGCACTCCTGACTCTCTGGGACAACGGAGCC
ATTGCAGTATGGAATTCCACCACCGCGACCGGACTTTGTCACGTCATCCGTGGCAATTGG
TTGGCTGGAGCCTCTATAGCTTGGACTCTGATAAAGAATGCCGACAAACCGGCCTGCAAA
CGAGGAAGACCAGGAGGAAGGACACTGGGTGAGCAATGGAAGGAGAAGCTAAACGGGCTC
AGCAAGGAGGACTTCCTGAAGTACAGGAAAGAGGCCATCACTGAAGTCGACCGGTCCGCA
GCCCGAAAAGCTAGGAGGGACGGGAACAAAACCGGAGGACACCCAGTGTCCAGAGGCTCC
GCAAAGCTGAGATGGATGGTAGAACGCCAATTTGTCAAACCAATCGGCAAGGTGGTTGAC
CTAGGTTGTGGGAGAGGAGGATGGAGTTACTATGCAGCCACGCTCAAAGGCGTCCAAGAA
GTCAGAGGCTATACGAAAGGAGGACCTGGACATGAGGAACCGATGCTTATGCAAAGCTAT
GGCTGGAACCTTGTCACTATGAAGAGCGGAGTGGACGTGTATTATAAACCATCTGAGCCG
TGCGACACGCTTTTCTGTGACATTGGAGAATCATCTTCTAGTGCTGAGGTGGAAGAACAA
CGCACTCTGAGGATTTTGGAAATGGTTTCTGATTGGCTGCAGAGAGGACCAAGAGAGTTC
TGTATCAAGGTTCTCTGCCCATACATGCCACGTGTCATGGAGCGCTTGGAAGTTCTACAA
CGGAGGTATGGAGGAGGATTGGTTCGAGTCCCTCTTTCCAGAAATTCCAACCATGAGATG
TACTGGGTCAGTGGAGCTGCTGGCAACATTGTCCACGCAGTGAACATGACGAGTCAAGTG
CTCATAGGGCGAATGGAGAAGAGAACATGGCATGGACCAAAATACGAGGAGGATGTTAAC
CTTGGAAGTGGAACAAGAGCCGTTGGGAAGCCCCAGCCACATACCAACCAGGAGAAGATT
AAAGCCAGGATTCAAAGATTGAAAGAGGAGTATGCAGCCACATGGCACCATGACAAGGAC
CACCCATATCGGACCTGGACCTACCACGGAAGTTATGAAGTGAAACCGACCGGTTCAGCA
AGCTCCTTGGTCAACGGAGTCGTCCGCCTAATGAGCAAGCCCTGGGATGCAATTCTCAAC
GTGACCACCATGGCGATGACTGACACCACTCCGTTTGGGCAGCAGAGGGTTTTCAAAGAA
AAGGTTGACACCAAGGCCCCGGAACCCCCTTCTGGAGTTAGAGAGGTGATGGATGAGACC
ACCAATTGGCTGTGGGCTTTTCTCGCACGAGAAAAGAAGCCAAGGCTGTGCACCAGGGAA
GAGTTTAAGAGGAAGGTCAACAGCAACGCCGCTTTGGGAGCCATGTTTGAAGAGCAGAAC
CAATGGAGCAGTGCCAGGGAGGCTGTAGAGGACCCTCGGTTCTGGGAAATGGTGGACGAA
GAAAGGGAGAACCATCTGAAAGGAGAGTGCCACACATGCATTTACAACATGATGGGGAAG
CGTGAGAAGAAGCTCGGAGAGTTTGGCAAAGCGAAAGGTAGTCGAGCCATATGGTTCATG
TGGCTAGGCGCCAGATTCCTGGAGTTTGAAGCCCTGGGCTTTCTGAATGAGGACCATTGG
TTAGGAAGAAAGAATTCTGGAGGAGGTGTTGAAGGACTTGGTGTCCAAAAACTTGGTTAC
ATTCTGCGTGAGATGAGCCACCATTCAGGTGGAAAAATGTACGCGGATGACACAGCCGGC
TGGGACACCCGGATAACCAGAACCGATCTTGACAACGAGGCCAAAGTTTTGGAGCTGATG
GAAGGTGAGCACAGACAACTGGCCAGAGCAATCATTGAGCTGACCTACAAACACAAGGTG
GTGAAAGTTATGCGACCTGGCACAGATGGGAAGACCGTCATGGATGTGATTTCCCGAGAA
GATCAGAGAGGAAGTGGACAGGTTGTGACCTATGCTCTCAACACATTCACCAACATTGCC
GTCCAGCTTATTAGACTGATGGAAGCTGAAGGAGTGATTGGGCAGGAACATCTGGAAAGT
CTTCCCCGGAAAACTAAATACGCTGTGAGAACCTGGCTCTTTGAGAACGGAGAAGAAAGG
GTGACCCGTATGGCTGTGAGTGGAGATGATTGTGTTGTCAAGCCCCTGGATGATCGGTTT
GCTAATGCCCTGCACTTTCTCAATTCGATGTCCAAGGTCAGAAAAGACGTGCCAGAGTGG
AAACCCTCCTCGGGATGGCACGATTGGCAGCAAGTGCCTTTCTGCTCAAACCACTTTCAG
GAATTGATCATGAAGGACGGAAGGACTTTGGTGGTTCCCTGCCGGGGTCAGGATGAACTC
ATTGGGAGGGCGCGAGTCTCCCCCGGCTCTGGATGGAATGTTAGGGACACCGCATGTTTG
GCCAAGGCCTACGCTCAGATGTGGCTCCTGCTGTACTTCCACAGAAGAGATCTGAGGCTG
ATGGCAAACGCCATCTGTTCAGCAGTCCCTAGCAATTGGGTTCCCACTGGCAGGACTTCA
TGGTCAGTGCATGCTACAGGTGAATGGATGACAACTGATGACATGTTGGAAGTGTGGAAC
AAAGTGTGGATCCAAGACAACGAATGGATGCTGGACAAGACCCCAGTTCAAAGCTGGACA
GACATCCCTTACACCGGGAAGCGGGAAGACATATGGTGTGGAAGCCTGATAGGCACGCGA
ACACGGGCAACGTGGGCTGAAAACATCTACGCAGCCATTAACCAGGTGAGGGCCATTATT
GGCCAGGAAAAATACAGGGATTACATGCTTTCACTTAGAAGATATGAAGAAGTTAATGTC
CAGGAGGACAGGGTTTTGTAAATGAGTGTT--TAGGGTT---------------------
------------------------------------------------------------
------------------------------------------------------------
------------------------------------------------------------
------------------------------------------------------------
------------------------------------------------------------
------------------------------------------------------------
------------------------------------------------------------
------------------------------------------------------------
------------------------------------------------------------
------------------------------------------------------------
---------------------------------

#KX555624.1_Usutu_virus_strain_UR-10-Tm_polyprotein_gene_complete_cds
----------CTGTGTGAGCTCTACTACTTAGTATTGTTTTTGGAGGATCGTGAGATTAA
CACAGTGCCGGCAGTTTCTTTGAGCGTTGATTTTCAATGTCTAAGAAACCAGGAGGGCCC
GGAAGAAACCGGGCCATCAATATGCTGAAACGCGGCATACCCCGCGTATTCCCACTAGTG
GGAGTGAAGAGGGTAGTCATGGGCTTGTTGGATGGAAGAGGACCAGTGCGATTCGTGCTG
GCCTTGATGACATTCTTCAAGTTCACCGCGCTTGCCCCGACGAAGGCCTTGCTAGGCCGT
TGGAAGCGCATCAACAAGACCACGGCAATGAAACACCTGACTAGCTTCAAAAAGGAATTA
GGAACAATGATCAACGTGGTTAACAATCGGGGCACAAAAAAGAAGAGAGGCAACAATGGA
CCAGGACTAGTGATGATCATAACACTCATGACGGTTGTTTCAATGGTTTCCTCTTTAAAG
CTTTCCAACTTCCAGGGGAAAGTCATGATGACCATCAACGCGACTGACATGGCAGATGTC
ATTGTTGTTCCCACGCAACATGGGAAAAACCAGTGCTGGATTAGAGCTATGGATGTCGGG
TACATGTGTGATGATACCATCACTTATGAATGCCCCAAACTGGATGCAGGAAATGACCCG
GAAGACATTGACTGTTGGTGTGACAAACAACCCATGTATGTCCACTATGGAAGGTGCACA
AGAACCAGACACTCGAAGCGGAGTCGGCGGTCGATCGCAGTGCAGACGCACGGGGAGAGT
ATGCTGGCTAACAAGAAGGATGCTTGGCTAGACTCAACCAAGGCTTCGAGATACCTGATG
AAGACTGAGAATTGGATTATCAGGAATCCTGGGTATGCTTTTGTAGCTGTCCTCTTGGGC
TGGATGCTGGGAAGCAACAATGGACAAAGGGTCGTTTTCGTCGTTCTCTTACTTCTCGTG
GCGCCTGCTTATAGCTTCAACTGCCTTGGTATGAGCAACAGAGACTTCCTTGAGGGAGTC
TCTGGTGCTACCTGGGTTGACGTGGTTTTGGAAGGTGACAGCTGCATAACCATCATGGCC
AAGGACAAGCCGACCATTGACATTAAGATGATGGAAACTGAAGCCACGAACCTGGCTGAA
GTGAGAAGCTACTGCTATCTAGCCACTGTCTCAGATGTTTCAACTGTCTCCAACTGTCCA
ACAACTGGGGAGGCCCACAATCCTAAGAGAGCTGAGGACACGTACGTGTGCAAAAGTGGT
GTCACTGACAGGGGCTGGGGCAATGGCTGTGGACTATTTGGCAAAGGAAGTATAGACACG
TGTGCCAACTTCACCTGCTCCCTGAAAGCGATGGGCCGGATGATCCAACCGGAAAATGTT
AAGTATGAAGTGGGAATCTTCATACATGGTTCTACCAGCTCTGACACTCACGGCAACTAT
TCTTCACAACTAGGAGCATCACAGGCTGGGCGGTTTACCATCACTCCCAACTCCCCAGCC
ATCACTGTGAAGATGGGTGACTATGGAGAAATATCAGTTGAGTGTGAACCGAGAAACGGG
TTGAACACCGAGGCATACTACATCATGTCAGTGGGCACTAAACACTTCCTTGTCCATAGG
GAATGGTTTAATGACTTGGCCCTCCCATGGACTTCACCAGCTAGCTCAAATTGGAGAAAT
AGAGAGATACTACTGGAGTTCGAAGAGCCCCATGCCACAAAGCAATCAGTTGTGGCGCTT
GGTTCCCAGGAAGGTGCTTTGCACCAGGCCTTGGCAGGAGCTGTTCCAGTGTCTTTCTCG
GGCAGTGTCAAGCTCACATCTGGTCATCTCAAGTGTCGAGTCAAGATGGAAAAGTTGACA
CTAAAAGGCACCACCTACAGCATGTGCACGGAAAAGTTTTCTTTTGCAAAAAATCCGGCT
GACACGGGTCACGGCACTGTGGTCCTTGAACTGCAGTACACGGGATCTGACGGACCTTGC
AAAATCCCAATTTCCATTGTGGCATCACTTTCCGATCTCACCCCCATTGGTAGAATGGTT
ACAGCAAACCCTTATGTGGCTTCATCCGAAGCCAACGCGAAAGTGTTGGTTGAGATGGAA
CCACCATTTGGAGACTCATACATTGTGGTTGGAAGAGGGGATAAGCAGATAAACCATCAC
TGGCACAAAGCAGGAAGTTCCATTGGAAAAGCGTTCATCACCACTATCAAAGGGGCACAG
CGTCTAGCTGCCCTAGGCGACACAGCGTGGGACTTTGGGTCGGTCGGAGGGATTTTCAAT
TCTGTAGGAAAGGCGGTACATCAGGTCTTTGGAGGAGCCTTCAGAACTCTCTTCGGTGGC
ATGTCCTGGATCACCCAGGGTCTAATGGGAGCTCTGCTTCTATGGATGGGGGTGAATGCG
AGAGATCGATCCATCGCACTGGTGATGTTAGCCACGGGAGGGGTGCTCCTCTTTCTCGCC
ACAAACGTCCATGCAGACTCGGGATGTGCGATAGACGTGGGAAGGAGAGAGTTGCGCTGT
GGACAAGGGATTTTTATCCACAATGATGTTGAAGCGTGGGTCGACCGGTACAAATTTATG
CCTGGAACACCAAAACAGCTGGCAAAGGTCATCGAGCAAGCCCACGCGAAAGGAATATGT
GGATTGAGGTCCGTCTCACGTCTGGAACACGTGATGTGGGAGAACATCAGAGGTGAACTC
AACACCCTCCTCAGAGAGAATGCAGTAGATCTAAGTGTCGTGGTTGAGAAGCCAAAGGGA
ATGTACAAATCAGCACCACAGAGATTGGCACTCACATCTGAAGAGTTTGAGATTGGGTGG
AAGGCTTGGGGAAAGAGCTTGGTGTTCGCACCAGAACTGGCCAACCACACTTTTGTGGTT
GACGGGCCCGAGACCAAAGAATGTCCCGATGTAAAAAGAGCTTGGAACAGCCTTGAGATT
GAAGATTTTGGATTTGGCATCATGTCCACCAGGGTTTGGCTGAAAGTCAGAGAACACAAC
ACTACTGACTGTGACAGCTCAATAATTGGGACGGCTGTTAAAGGAGACATAGCTGTGCAC
AGTGACCTCTCCTACTGGATTGAAAGCCACAAGAACACGACATGGAGGCTCGAGAGGGCT
GTCTTTGGAGAGATCAAATCATGCACGTGGCCTGAGACACACACTCTTTGGAGTGATGGC
GTTGTTGAAAGTGATCTGGTTGTGCCAGTCACCCTCGCTGGACCAAAAAGCAATCACAAC
CGGCGTGAAGGTTACAAAGTCCAGAGCCAGGGGCCGTGGGACGAAGAAGACATTGTTCTC
GACTTTGACTATTGCCCAGGTACCACCGTCACAATCACTGAAGCATGTGGGAAGAGAGGA
CCCTCCATAAGAACTACTACTAGCAGTGGTAGACTGGTCACAGACTGGTGCTGCCGGAGC
TGCACCCTTCCCCCTTTGAGATACAGGACAAAAAATGGATGTTGGTATGGAATGGAGATA
AGACCCATGAAACATGATGAGACGACGCTGGTAAAATCCAGCGTCAGTGCCTATCGGAGT
GACATGATTGATCCTTTTCAGTTGGGCCTTCTGGTGATGTTTCTGGCCACCCAGGAGGTC
CTGAGGAAGAGGTGGACGGCCAGATTGACTGTTCCGGCTATTGTGGGAGCTCTACTCGTG
CTGATTCTTGGGGGAATCACTTACACTGACCTGCTTAGGTATGTTCTTCTGGTTGGGGCG
GCCTTCGCCGAAGCCAACAGCGGGGGTGACGTCGTTCATCTAGCTCTCATAGCCGCCTTC
AAAATTCAACCAGGCTTTCTCGCAATGACATTTCTTAGGGGAAAGTGGACGAACCAAGAG
AACATCCTGCTGGCTCTGGGGGCAGCATTCTTTCAGATGGCGGCCACCGATTTGAACTTT
TCTCTCCCAGGAATTCTCAATGCCACTGCCACAGCTTGGATGCTCCTGAGGGCTGCCACC
CAGCCATCCACTTCAGCCATCGTCATGCCTTTGCTTTGCCTGCTGGCTCCTGGCATGAGA
CTGCTCTACCTGGACACGTATAGAATCACTCTCATCATCATCGGCACCTGCAGCCTGATA
GGGGAGCGCCGTAGGGCGGCCGCAAAGAAGAAAGGGGCGGTACTGCTAGGGTTAGCACTA
ACATCAACAGGGCAGTTCTCTGCATCAGTTATGGCGGCTGGGCTCATGGCATGCAATCCC
AACAAAAAGCGGGGATGGCCGGCCACAGAAGTTTTGACAGCAGTTGGATTGATGTTTGCC
ATCGTGGGTGGTCTAGCTGAGTTGGATGTTGATTCCATGTCCATTCCTTTTGTGTTAGCC
GGGCTGATGGCAGTTTCTTACACCATTTCAGGCAAATCGACAGACTTGTGGCTTGAGAGA
GCAGCTGACATAACATGGGAAACCGATGCAGCCATAACTGGAACCAGCCAACGCCTAGAT
GTAAAATTGGATGATGATGGTGACTTCCACCTTATTAACGACCCTGGAGTGCCGTGGAAG
ATATGGGTCATCCGTATGACGGCATTGGGATTCGCAGCCTGGACACCATGGGCAATAATA
CCTGCTGGAATAGGTTATTGGCTCACTGTCAAGTACGCAAAAAGAGGAGGCGTCTTTTGG
GACACCCCGGCTCCAAGGACCTACCCCAAGGGTGACACTTCACCAGGAGTATACCGTATC
ATGAGCCGTTACATTTTGGGGACCTACCAGGCTGGAGTGGGCGTCATGTATGAAGGAGTT
TTTCACACCCTGTGGCACACCACAAGAGGGGCAGCTATCAGAAGTGGTGAAGGAAGGCTC
ACTCCCTACTGGGGTAGTGTGAAAGAAGACAGGATCACCTATGGTGGGCCATGGAAGTTT
GACAGGAAGTGGAATGGTCTCGATGATGTTCAGCTCATCGTAGTGGCTCCCGGAAAGGCA
GCCATAAACATCCAAACCAAACCAGGCATCTTCAAAACGCCACAGGGGGAAATAGGAGCA
GTCAGCCTGGACTATCCTGAAGGGACCTCAGGCTCCCCAATACTGGACAAGAATGGTGAC
ATCGTGGGCTTGTACGGGAATGGAGTCATCTTGGGCAACGGCTCGTATGTCAGTGCCATC
GTGCAAGGCGAAAGAGAAGAAGAACCCGTTCCTGAAGCGTACAACGCAGACATGTTAAGA
AAGAAGCAGCTGACAGTGCTGGACCTGCATCCAGGAGCGGGAAAGACCAGGAGGATACTC
CCCCAGATCATCAAAGATGCCATCCAGCGCCGCCTCCGTACAGCTGTGCTGGCTCCAACC
CGTGTGGTGGCTGCAGAAATGGCTGAGGCCCTCAAGGGCCTTCCGGTCCGATACCTGACC
CCAGCAGTCAACAGAGAGCATAGTGGCACAGAGATAGTGGATGTTATGTGTCATGCCACT
CTAACCCACAGACTCATGTCACCTCTAAGAGTTCCAAACTACAACCTCTTTGTGATGGAT
GAGGCTCACTTCACTGACCCGGCGAGCATAGCAGCACGAGGCTACATTGCTACAAAAGTT
GAGTTGGGTGAAGCGGCAGCAATATTCATGACTGCGACTCCCCCTGGCACTCACGATCCG
TTCCCAGACACCAATGCACCAGTTACAGACATACAAGCTGAGGTGCCTGACAGAGCCTGG
AGTAGTGGGTTTGAGTGGGTAACAGAATACACCGGGAAAACAGTCTGGTTCGTCGCTAGT
GTGAAGATGGGAAATGAGATTGCACAGTGTCTTCAGAGAGCGGGAAAGAAGGTCATTCAA
CTCAACCGCAAGTCCTATGACACGGAGTATCCCAAATGCAAGAATGGAGACTGGGATTTT
GTGATAACAACAGACATCTCAGAGATGGGTGCGAACTTTGGGGCCAGCAGAGTCATTGAC
TGTCGGAAAAGCGTAAAACCCACCATCTTGGAGGAAGGCGAAGGGAGAGTGATCTTGAGC
AACCCCTCACCAATCACTAGTGCTAGTGCTGCCCAGAGGAGAGGGAGAGTAGGTAGAAAT
CCTAGTCAGATAGGTGATGAGTACCACTATGGAGGAGGCACAAGCGAAGATGACACGATC
GCAGCTCATTGGACTGAAGCAAAGATCATGTTAGATAACATCCACCTCCCAAATGGGCTT
GTTGCACAAATGTATGGGCCAGAAAGAGACAAAGCCTTCACCATGGACGGGGAGTACCGA
CTGAGAGGAGAGGAGAGAAAGACCTTCCTGGAGTTGCTGAGGACTGCAGACCTGCCAGTG
TGGCTTGCCTACAAAGTGGCTTCAAATGGTATACAGTACACCGACAGGAAGTGGTGTTTT
GATGGACCAAGGTCAAACATCATTCTGGAAGACAACAATGAAGTCGAAATTGTCACCCGC
ACAGGTGAACGCAAGATGCTGAAGCCACGCTGGTTGGATGCCAGGGTCTACGCTGACCAT
CAGTCGCTCAAGTGGTTCAAGGACTTTGCGGCTGGTAAGCGATCAGCAGTGGGATTCCTT
GAAGTCCTGGGGAGAATGCCTGAGCACTTCGCAGGCAAGACCAGAGAGGCTTTTGATACC
ATGTATCTGGTGGCGACAGCTGAGAAGGGAGGAAAAGCCCACCGCATGGCCCTTGAAGAG
TTGCCGGACGCTCTTGAAACCATAACACTCATTGTGGCTTTGGCCGTGATGACAGCAGGA
GTTTTCTTGCTCCTCGTTCAGAGGAGAGGCATAGGTAAGCTGGGGCTTGGCGGTATGGTG
CTAGGCCTAGCCACTTTCTTCTTGTGGATGGCTGACGTCTCAGGCACCAAGATCGCAGGA
ACCTTATTGCTGGCTCTGCTCATGATGATAGTGTTGATTCCTGAACCTGAGAAGCAACGA
TCCCAGACGGACAATCAGCTAGCTGTGTTTCTGATCTGTGTCTTGCTGGTGGTGGGAGTG
GTGGCTGCCAATGAATACGGAATGTTAGAGAGAACAAAAAGTGACCTTGGGAAAATATTC
TCCAGCACACGTCAACCACAAAGTGCTCTGCCGCTACCCTCTATGAGCGCTTTGGCATTG
GATTTGCGACCAGCAACAGCGTGGGCCTTATACGGAGGGAGCACAGTGGTTCTCACGCCC
TTGATCAAACATCTTGTAACATCAGAATACATCACAACATCTCTGGCTTCAATAAGCGCT
CAGGCTGGGTCTTTGTTCAACCTACCCCGCGGACTCCCCTTCACGGAGCTGGACTTGACA
GTGGTCTTGGTCTTTTTGGGATGTTGGGGCCAAGTGTCGTTAACAACTCTGATCACTGCG
GCAGCTCTGGCTACCCTCCACTATGGCTACATGCTGCCTGGATGGCAGGCTGAAGCTTTG
AGGGCGGCTCAACGGAGAACAGCGGCCGGAATCATGAAAAATGCTGTGGTAGATGGTTTG
GTGGCTACGGATGTTCCTGAACTGGAGAGAACCACCCCCCTCATGCAAAAGAAGGTAGGC
CAGATTTTACTGATTGGAGTCAGCGCGGCGGCATTGTTAGTCAACCCGTGTGTTACAACT
GTTCGGGAAGCCGGCATCCTCATATCAGCGGCACTCCTGACTCTCTGGGACAACGGAGCC
ATTGCAGTATGGAATTCCACCACCGCGACCGGACTTTGTCACGTCATCCGTGGCAATTGG
CTGGCTGGAGCCTCTATAGCTTGGACTCTGATAAAGAATGCTGACAAACCGGCCTGCAAA
CGAGGAAGACCAGGAGGAAGGACACTGGGTGAGCAATGGAAGGAGAAGCTAAACGGGCTC
AGCAAGGAGGATTTCCTGAAGTACAGGAAAGAGGCCATCACTGAAGTCGACCGGTCCGCA
GCCCGGAAAGCTAGGAGGGACGGGAACAAAACTGGAGGACACCCAGTGTCCAGAGGCTCC
GCAAAGCTGAGATGGATGGTAGAACGCCAATTTGTCAAACCAATTGGCAAGGTGGTTGAC
CTAGGTTGTGGGCGAGGAGGATGGAGTTACTATGCAGCCACGCTCAAAGGCGTCCAAGAA
GTCAGAGGCTATACGAAAGGAGGACCTGGACATGAGGAACCGATGCTTATACAAAGCTAT
GGCTGGAACCTTGTCACTATGAAGAGCGGAGTGGACGTGTATTATAAACCATCTGAGCCG
TGCGACACGCTTTTCTGTGACATTGGAGAATCATCTTCTAGTGCTGAGGTGGAAGAACAA
CGCACTCTGAGGATTTTGGAAATGGTTTCTGATTGGCTGCAGAGAGGACCAAGAGAGTTC
TGCATCAAGGTTCTCTGCCCATACATGCCACGTGTCATGGAGCGCTTGGAAGTTCTACAA
CGGAGGTATGGAGGAGGATTGGTTCGAGTCCCTCTTTCCAGAAATTCCAACCATGAGATG
TACTGGGTCAGTGGAGCTGCTGGCAACATTGTCCACGCAGTGAACATGACGAGTCAAGTG
CTCATAGGGCGAATGGAGAAGAGAACATGGCATGGACCAAAATACGAGGAGGATGTTAAC
CTTGGAAGTGGAACAAGAGCCGTTGGGAAACCCCAGCCACATACCAACCAGGAGAAGATT
AAAGCCAGGATTCAAAGATTGAAAGAGGAGTATGCAGCCACATGGCACCACGATAAGGAC
CACCCATATCGGACCTGGACCTACCACGGAAGTTATGAAGTGAAACCGACCGGTTCAGCA
AGCTCCTTGGTCAACGGAGTTGTCCGCCTAATGAGCAAGCCCTGGGATGCAATTCTCAAC
GTGACCACCATGGCGATGACTGACACCACTCCGTTTGGGCAGCAGAGGGTTTTCAAAGAA
AAGGTTGACACCAAGGCCCCGGAACCCCCTTCTGGAGTTAGAGAGGTGATGGATGAGACC
ACCAATTGGCTGTGGGCTTTTCTCGCACGAGAAAAGAAGCCAAGGTTGTGCACCAGGGAA
GAGTTCAAGAGGAAGGTCAACAGCAACGCCGCTTTGGGAGCCATGTTTGAAGAGCAGAAC
CAATGGAGCAGTGCCAGGGAGGCTGTAGAGGACCCTCGGTTCTGGGAAATGGTGGACGAA
GAAAGGGAGAACCATCTGAAAGGAGAGTGCCACACATGCATTTACAACATGATGGGGAAG
CGTGAGAAGAAGCTCGGAGAGTTTGGCAAAGCGAAAGGTAGTCGAGCCATATGGTTCATG
TGGCTAGGCGCCAGATTCCTGGAGTTTGAAGCTCTGGGCTTTCTGAATGAGGACCATTGG
TTAGGAAGAAAGAATTCTGGAGGAGGTGTTGAAGGACTTGGTGTCCAAAAACTTGGTTAC
ATTCTGCGTGAGATGAGCCACCATTCAGGTGGGAAAATGTACGCGGATGACACAGCCGGC
TGGGACACCCGGATAACCAGAGCCGATCTTGACAACGAGGCCAAAGTTTTGGAGCTGATG
GAAGGTGAGCACAGACAACTAGCCAGAGCAATCATTGAGCTGACCTACAAACACAAGGTG
GTGAAAGTTATGCGACCTGGCACAGATGGGAAGACCGTCATGGATGTGATTTCCCGAGAA
GATCAGAGAGGAAGTGGACAGGTTGTGACCTATGCTCTCAACACATTCACCAACATTGCC
GTCCAGCTTATTAGACTGATGGAAGCTGAAGGAGTGATTGGGCAGGAACATCTGGAAAGT
CTTCCCCGGAAAACCAAATACGCTGTGAGAACCTGGCTTTTTGAGAACGGAGAAGAAAGG
GTGACCCGCATGGCTGTGAGTGGAGATGATTGTGTTGTCAAGCCCCTGGATGATCGGTTT
GCCAATGCCCTGCACTTTCTCAATTCGATGTCCAAGGTCAGAAAAGACGTGCCAGAGTGG
AAACCCTCCTCGGGATGGCACGATTGGCAGCAAGTGCCTTTCTGCTCAAACCACTTTCAG
GAATTGATCATGAAGGACGGAAGGACTTTGGTGGTTCCCTGCCGGGGTCAGGATGAACTC
ATTGGGAGGGCGCGAGTCTCCCCCGGCTCTGGATGGAATGTTAGGGACACCGCATGCTTG
GCCAAGGCCTACGCTCAGATGTGGCTCCTGCTGTACTTCCACAGAAGAGATCTGAGGCTG
ATGGCAAACGCCATCTGTTCAGCAGTCCCCAGCAATTGGGTTCCCACTGGCAGGACTTCA
TGGTCAGTGCATGCCACAGGTGAATGGATGACAACTGATGACATGTTGGAAGTGTGGAAC
AAAGTGTGGATCCAAGACAATGAATGGATGCTGGACAAGACCCCAGTTCAAAGCTGGACA
GACATCCCTTACACCGGGAAGCGGGAAGACATATGGTGTGGAAGCCTGATAGGCACGCGA
ACACGGGCAACGTGGGCTGAAAACATCTACGCAGCCATTAACCAGGTGAGGGCCATTATT
GGCCAGGAAAAATACAGGGATTACATGCTTTCACTTAGAAGATATGAAGATGTTAATGTC
CAGGAGGACAGGGTTCTGTAAATAAGTGTT--TAGGGTTTTGTAATTTA---ATTAAATA
TGCAATGTAATTTAGTTGTAAATATTTGATTGTGTAGCTTTATTTAGCATTGTTTTAGGA
TAGTAGAAGTTAAGGTTTTATTTAGTTATTTTATTTAATTGAATTTGATAGTCAGGCCAG
GGCAACCTGCCACCGGAAGTTGAGTAGACGGTGCTGCCTGCGACTCAACCCCAGGCGGAC
TGGGTTAACAAAGCTGACCGCTGATGATGGGAAAGCCCCTCAGAACCGTTTCGGAGAGGG
ACCCTGCCTATTGGAAGCGTCCAGCCCGTGTCAGGCCGCAAAGCGCCACTTCGCCAAGGA
GTGCAGCCTGTACGGCCCCAGG-AGGACTGGGTTACCAAAGCCGAAAGGCCCCCACGGCC
CAAGCGAACAGACGGTGATGCGAACTG-TTCGTGGAAGGACTAGAGGTTAGAGGAGACCC
CGTGGAACTTAGGTGCGGCCCAAGCCGTTTCCGAAGCTGTAGGAACGGTGGAAGGACTAG
AGGTTAGAGGAGACCCCGCATCATAAGCATCAAAAAACAGCATATTGACACCTGGGAATT
AGACTAGGAGATCTTCTGCTCTATTCCAACATCAACCACAAGGCACAGAGCGCCGAAAAT
TGTGGTTGGTGG---------------------

#KY199556.1_Usutu_virus_strain_65396_complete_genome
AGTCGTTCGTCTGTGTGAGCTCTACTACTTAGTATTGTTTTTGGAGGATCGTGAGATTAA
CACAGTGCCGGCAGTTTCTTTGAGCGTTGATTTTCAATGTCTAAGAAACCAGGAGGGCCC
GGAAGAAACCGGGCCATCAATATGCTGAAACGCGGCATACCCCGCGTATTCCCACTAGTG
GGAGTGAAGAGGGTAGTCATGGGCTTGCTGGATGGAAGAGGACCAGTGCGATTTGTGCTG
GCCTTGATGACATTCTTCAAGTTCACCGCGCTTGCCCCGACAAAGGCCTTGCTAGGCCGT
TGGAAGCGCATCAACAAGACCACGGCAATGAAACACCTGACAAGTTTCAAAAAGGAATTA
GGAATAATGATCAACGTGGTTAACAATCGGGGCACAAGAAAGAAGAGAGGCAACAATGGA
CCAGGACTACTGATGATCATAACACTCATGACGGCCGTTTCAATGGTTTCCTCTTTGAAG
CTTTCCAACTTTCAGGGGAAAGTCATGATGACCATCAATGCGACTGATATGGCAGATGTC
ATTGTTGTTCCCATGCAACATGGGAAAAACCAGTGCTGGATTAGAGCCATGGATGTCGGG
TACATGTGTGGTGATACCATCACTTATGAATGCCCCAAACTGGATGCAGGAAATGACCCA
GAAGACATTGACTGTTGGTGTGACAAACAACCCATGTATGTCCACTACGGAAGGTGCACA
AGAACCAGACATTCGAAGCGGAGTCGGCGGTCGATCGCAGTGCAGACGCACGGGGAGAGT
ATGCTGGCTAACAAGAAGGATGCTTGGCTAGACTCAACCAAGGCTTCGAGATATCTGATG
AAGACTGAAAACTGGATTATCAGGAATCCTGGGTATGCTTTTGTAGCTGTCCTGTTGGGC
TGGATGCTGGGAAGCAACAATGGACAAAGGGTCGTTTTCGTCGTACTTTTACTCCTTGTG
GCGCCTGCTTACAGCTTCAACTGCCTTGGTATGAGCAACAGAGACTTCCTTGAGGGAGTC
TCTGGTGCTACCTGGGTCGACGTGGTTCTGGAAGGCGACAGCTGCATAACCATCATGGCT
AAGGACAAGCCGACCATTGACATTAAGATGATGGAAACTGAGGCCACGAATCTGGCTGAA
GTGAGAAGCTACTGCTATCTAGCCACTGTCTCAGATGTTTCAACTGTCTCCAATTGTCCA
ACGACTGGGGAGGCCCACAATCCTAAGAGAGCTGAGGACACGTACGTGTGCAAGAGTGGT
GTCACTGACAGAGGCTGGGGCAATGGCTGTGGACTATTTGGCAAGGGAAGTATAGACACA
TGTGCTAACTTCACCTGCTCCCTGAAAGCGGTGGGCCGAATGATCCAACCGGAAAATGTT
AAGTATGAAGTGGGAATCTTCATACATGGCTCCACTAGCTCTGACACTCATGGCAACTAT
TCTTCACAACTAGGAGCATCACAGGCTGGGCGGTTTACCATCACTCCCAACTCCCCAGCC
ATTACTGTGAAGATGGGTGACTATGGAGAAATATCAGTTGAGTGTGAACCAAGAAATGGG
TTGAACACTGAGGCATACTACATCATGTCAGTGAGCACCAAACATTTCCTTGTCCATAGA
GAATGGTTTAATGACTTGGCCCTCCCATGGACTTCACCAGCCAGCTCAAATTGGAGAAAC
AGAGAGATACTGCTAGAGTTCGAAGAACCCCATGCCACAAAGCAATCAGTCGTGGCGCTT
GGTTCTCAGGAAGGTGCTTTGCACCAGGCCTTGGCAGGAGCTATTCCAGTGTCTTTCTCG
GGCAGTGTCAAGCTCACATCTGGTCATCTCAAGTGTCGAGTCAAGATGGAAAAGTTGACA
CTAAAAGGCACCACCTATAGCATGTGTACGGAAAAGTTTTCTTTTGCAAAAAATCCGGCT
GACACGGGTCACGGCACTGTGGTTCTTGAACTGCAGTACACGGGATCTGATGGACCTTGC
AAAATTCCAATTTCCATCGTAGCATCACTTTCCGATCTCACTCCCATTGGTAGAATGGTT
ACAGCAAACCCCTATGTGGCTTCATCCGAAGCCAACGCGAAAGTGCTGGTTGAGATGGAA
CCACCATTTGGAGATTCATACATTGTGGTTGGAAGAGGGGACAAGCAGATAAACCATCAC
TGGCACAAGGCAGGAAGCTCCATAGGAAAAGCGTTCATCACCACCATCAAAGGGGCACAG
CGTTTAGCTGCTCTAGGTGACACAGCTTGGGACTTTGGGTCGGTCGGAGGGATTTTCAAT
TCCGTAGGAAAGGCGGTACATCAGGTCTTTGGAGGAGCCTTCAGGACTCTCTTCGGCGGC
ATGTCCTGGATCACCCAGGGTCTAATGGGAGCTCTGCTTCTGTGGATGGGGGTGAACGCG
AGAGATCGATCTATCGCACTGGTGATGTTAGCCACGGGAGGAGTGCTCCTCTTTCTCGCC
ACAAACGTCCATGCAGACTCGGGATGCGCGATAGACGTGGGGAGGAGAGAGTTGCGCTGT
GGACAAGGGATCTTCATCCACAATGATGTTGAAGCGTGGGTCGACCGGTACAAATTCATG
CCTGAAACACCAAAACAACTGGCAAAGGTCATCGAGCAAGCCCACGCGAAAGGAATATGT
GGACTGAGGTCTGTCTCACGTCTGGAACACGTGATGTGGGAGAACATCAGAGATGAACTC
AACACCCTCCTTAGAGAGAATGCAGTAGACCTAAGTGTCGTGGTTGAGAAGCCAAAAGGA
ATGTACAAATCAGCACCGCAGAGACTGACACTCACGTCTGAAGAGTTTGAGATTGGGTGG
AAGGCCTGGGGAAAGAGTTTGGTGTTCGCACCAGAACTGGCCAACCACACTTTTGTGGTT
GATGGGCCTGAGACTAAAGAATGCCCCGACGTAAAAAGAGCTTGGAACAGTCTTGAGATT
GAAGACTTTGGATTCGGCATCATGTCCACCAGGGTTTGGCTGAAAGTCAGAGAATACAAC
ACTACCGACTGCGACAGCTCAATAATTGGGACGGCTGTTAAAGGAGACATAGCTGTGCAC
AGTGACCTCTCTTACTGGATTGAAAGCCACAAGAACACGACATGGAGGCTCGAGAGAGCT
GTCTTTGGAGAGATCAAATCATGCACGTGGCCTGAGACACACACTCTTTGGAGTGATGGT
GTTGTTGAGAGTGATCTGGTTGTGCCAGTCACCCTCGCCGGGCCAAAAAGCAATCACAAC
CGGCGTGAAGGTTACAAAGTCCAGAGCCAAGGGCCGTGGGATGAAGAAGACATCATTCTC
GACTTTGACTATTGCCCAGGTACCACCGTCACAATCACTGAAGCATGTGGGAAGAGAGGA
CCCTCCATAAGAACTACCACTAGCAGTGGTAGATTGGTCACAGACTGGTGTTGTCGGAGC
TGCACCCTTCCCCCTTTGAGATATAGGACAAAAAATGGATGTTGGTATGGAATGGAGATA
AGACCCATGAAGCATGATGAGACGACGCTGGTAAAGTCCAGCGTTAGTGCCTACCGGAGT
GACATGATTGATCCTTTTCAGTTGGGCCTTCTGGTGATGTTTCTGGCCACCCAGGAGGTC
CTGAGGAAGAGGTGGACGGCCAGGTTGACTGTTCCGGCTATTGTGGGAGCTCTACTCGTG
CTGATTCTTGGGGGAATTACTTACACTGACCTGCTTAGGTATGTTCTTCTGGTTGGGGCG
GCCTTCGCCGAAGCCAATAGCGGGGGTGACGTCGTCCATCTAGCTCTCATAGCCGTTTTT
AAAATCCAACCAGGTTTTCTCACAATGACATTTCTTAGGGGAAAGTGGACGAACCAAGAG
AACATCCTGCTGGCTCTGGGGGCAGCATTCTTTCAGATGGCGGCCACTGATTTGAACTTC
TCTTTCCCAGGAATTCTCAATGCCACTGCCACGGCTTGGATGCTCCTGAGGGCTGCCACC
CAGCCATCTACTTCTGCCATCGTCATGCCTTTGCTCTGCCTATTGGCTCCTGGCATGAGA
CTGCTTCACCTGGACACGTATAGAATCACTCTCATCATCATCGGCATTTGCAGCCTGATA
GGGGAGCGCCGTAGAGCGGCCGCAAAGAAAAAAGGGGCGGTACTGCTAGGGTTAGCATTA
ACATCAACAGGGCAGTTTTCTGCGTCGGTTATGGCAGCTGGGCTCATGGCATGCAATCCC
AACAAAAAGCGGGGGTGGCCGGCCACAGAAGTCTTGACAGCAGTTGGATTGATGTTTGCC
ATCGTGGGTGGTCTAGCTGAATTGGATGTTGATTCCATGTCCATTCCTTTTGTGTTGGCC
GGGCTGATGGCAGTTTCTTACACCATTTCAGGCAAGTCGACAGACTTGTGGCTTGAGAGA
GCAGCTGACATAACATGGGAAACTGATGCAGCCATAACCGGAACCAGCCAACGCCTAGAT
GTAAAACTGGATGATGATGGTGACTTCCACCTTGTTAACGACCCTGGAGTGCCGTGGAAG
ATATGGGTCATCCGCATGACGGCACTAGGATTCGCAGCCTGGACGCCATGGGCAATAATA
CCTGCCGGAATAGGCTATTGGCTCACTGTCAAATACGCAAAAAGAGGAGGTGTCTTTTGG
GACACCCCGGCTCCAAGGACATACCCCAAGGGTGACACTTCACCAGGAGTATACCGTATC
ATGAGCCGTTACATTCTAGGGACCTACCAGGCTGGGGTGGGCGTCATGTATGAAGGAGTT
CTTCACACCCTGTGGCACACCACAAGAGGGGCAGCCATCAGAAGTGGTGAAGGAAGGCTC
ACTCCCTACTGGGGCAGTGTAAAAGAAGACAGGATCACCTATGGTGGACCATGGAAGTTT
GACAGAAAGTGGAATGGTCTCGATGATGTCCAGCTCATCATAGTGGCCCCCGGAAAGGCA
GCCATAAACATTCAAACCAAACCAGGTGTCTTCAAAACGCCACAAGGGGAAATAGGAGCA
GTCAGCTTGGACTATCCTGAAGGGACTTCAGGCTCCCCAATATTGGACAGGAATGGCGAC
ATCGTGGGCTTGTACGGGAATGGAGTCATCTTGGGCAACGGCTCGTATGTCAGTGCCATC
GTGCAAGGGGAAAGAGAAGAAGAACCCGTTCCTGAAGCGTACAATGCAGACATGCTAAGA
AAGAAGCAACTAACAGTTTTGGACCTGCATCCAGGAGCGGGAAAGACTAGGAGGATACTC
CCCCAGATCATCAAAGATGCCATTCAGCGCCGCCTCCGCACGGCTGTGTTGGCTCCGACC
CGTGTGGTGGCTGCAGAAATGGCTGAGGCTCTCAAGGGCCTTCCGGTCCGATACTTGACC
CCAGCGGTCAATAGAGAACATAGTGGCACAGAGATAGTGGATGTCATGTGTCATGCTACT
CTAACCCACAGACTCATGTCACCTCTAAGAGTTCCAAACTACAACCTCTTTGTGATGGAT
GAAGCCCACTTCACTGATCCAGCGAGCATAGCAGCTCGAGGCTATATTGCCACAAAAGTT
GAGTTGGGCGAAGCGGCAGCAATATTCATGACTGCAACTCCCCCTGGTACTCACGATCCG
TTTCCAGACACCAATGCACCAGTCACAGACATACAAGCTGAGGTGCCCGACAGAACCTGG
AGTAATGGATTTGAGTGGATAACAGAATACACCGGGAAAACCGTCTGGTTTGTTGCTAGT
GTGAAGATGGGAAATGAGATTGCACAGTGTCTTCAAAGAGCGGGAAAGAAGGTCATCCAA
CTCAACCGCAAGTCTTATGACACGGAGTATCCCAAATGCAAGAATGGAGACTGGGATTTT
GTGATAACAACAGACATCTCAGAGATGGGTGCGAACTTTGGGGCCAGCAGGGTCATTGAC
TGCCGGAAAAGCGTAAAACCCACCATTCTGGAGGAAGGTGAAGGGAGAGTGATCTTGAGC
AACCCCTCACCAATCACTAGTGCTAGTGCCGCCCAGAGGAGAGGAAGAGTAGGTAGAAAT
CCTAGTCAGATAGGTGATGAGTACCACTATGGAGGAAGCACAAGCGAAGATGACACGATC
GCGGCTCATTGGACTGAAGCAAAGATCATGTTAGACAACATCCACCTCCCAAATGGGCTT
ATTGCACAAATGTATGGGCCAGAAAGAGATAAAGCTTTCACCATGGACGGGGAGTACCGG
CTGAGAGGAGAGGAGAGAAAGACCTTCCTGGAATTATTGAGGACTGCAGACCTGCCAGTG
TGGCTTGCCTACAAAGTGGCTTCAAATGGTATACAGTACACCGACAGGAAGTGGTGTTTT
GATGGACCCAGGTCAAACGTCATCCTGGAAGACAACAATGAAGTCGAAATTGTCACCCGC
ACAGGTGAGCGCAAGATGCTGAAGCCACGCTGGCTAGATGCCAGGGTCTATTCCGACCAT
CAATCGCTTAAGTGGTTCAAGGACTTCGCGGCTGGTAAGCGATCAGCAGTGGGATTCCTT
GAAGTCCTGGGGAGGATGCCTGAGCACTTCGCAGGCAAAACCAGAGAGGCTTTTGACACC
ATGTATCTGGTGGCGACAGCCGAGAAGGGAGGAAAAGCCCATCGCATGGCTCTTGAAGAG
TTGCCGGACGCTCTTGAGACTATAACGCTCATTGTGGCTCTGGCCGTGATGACAGCAGGA
GTTTTCTTGCTCCTCGTTCAAAGGAGAGGCATAGGTAAGTTGGGGCTTGGTGGCATGGTG
CTAGGCTTAGCCACTTTCTTCTTGTGGATGGCTGACGTCTCAGGCACCAAGATCGCAGGA
ACTTTATTGCTGGCTTTACTCATGATGATAGTGTTGATCCCTGAACCTGAAAAGCAACGA
TCCCAAACGGACAACCAGCTTGCTGTGTTTCTGATCTGTGTCTTGCTGGTAGTGGGAGTG
GTGGCTGCAAATGAATACGGAATGTTAGAGAGAACAAAAAGTGATCTTGGGAAAATGTTC
TCCAGCACACGTCAACCACAGAGTGCTCTCCCGCTACATTCCATGAACGCTTTGGCATTG
GATTTGCGACCAGCAACAGCGTGGGCCCTATACGGAGGGAGCACAGTAGTTCTCACGCCC
TTGATCAAACATCTTGTAACATCAGAATACATCACAACATCTCTGGCATCAATAAGCGCT
CAGGCTGGGTCGTTGTTCACCCTACCCCGCGGACTCCCCTTCACGGAGCTGGACTTGACA
GTGGTCTTGGTCTTCTTGGGATGCTGGGGCCAGGTATCGTTAACAACTCTGATCACTGCG
GCAGCTCTGGCTGTCCTCCACTATGGCTACATGCTGCCTGGATGGCAGGCTGAGGCTTTG
AGGGCGGCTCAACGGAGAACAGCGGCCGGAATCATGAAAAATGCCGTGGTAGATGGCTTG
GTGGCTACGGATGTTCCTGAATTGGAGAGAACCACCCCCCTTATGCAAAAGAAGGTAGGC
CAGATTTTACTGATTGGGGTCAGCGCAGCGGCATTGTTAGTTAACCCGTGTGTTACAACT
GTTCGGGAAGCCGGCATCCTCATATCAGCGGCACTCCTGACTCTCTGGGACAACGGAGCC
ATTGCAGTATGGAATTCCACCACCGCGACCGGACTTTGTCACGTCATCCGTGGCAATTGG
CTGGCTGGAGCCTCTATAGCTTGGACTCTGATAAAGAATGCTGACAAACCGGCCTGCAAA
CGAGGAAGACCAGGAGGAAGAACACTGGGTGAGCAGTGGAAAGAGAAGCTGAATGGGCTC
AGCAGGGAGGAATTCCTGAAGTACAGGAAAGAGGCCATCACTGAAGTCGACCGGTCCGCA
GCCCGGAAAGCCAGGAGGGACGGGAACAAAACTGGAGGACACCCGGTGTCCAGAGGCTCG
GCAAAGCTGAGATGGATGGTAGAACGCCAATTCGTCAAACCAATTGGCAAGGTGGTTGAC
CTAGGTTGTGGGCGAGGAGGATGGAGTTACTATGCAGCCACGCTCAAAGGCGTCCAAGAA
GTCAGAGGCTATACGAAAGGAGGACCTGGACATGAGGAACCGATGCTTATGCAGAGCTAT
GGCTGGAACCTTGTCGCTATGAAGAGCGGAGTGGACGTGTATTATAAACCATCTGAACCG
TGCGACACGCTTTTTTGTGACATTGGGGAATCATCTTCTAGTGCTGAGGTGGAAGAACAA
CGCACTCTGAGGATTTTGGACATGGTCTCTGATTGGCTGCAGAGAGGACCAAGAGAGTTC
TGTATCAAGGTTCTTTGCCCATACATGCCACGTGTCATGGAGCGCTTAGAAGTTCTACAA
CGGAGGTATGGAGGAGGATTGGTTCGAGTCCCTCTTTCCAGAAATTCCAACCATGAGATG
TACTGGGTCAGTGGAGCTGCTGGCAACATTGTTCACGCAGTGAACATGACGAGTCAAGTG
CTCATAGGGCGAATGGAGAAGAGAACATGGCATGGACCAAAATACGAGGAGGATGTTAAC
CTTGGAAGTGGAACAAGAGCCGTCGGGAAGCCCCAGCCACATGCCAATCAGGAGAAGATT
AAAGCCAGGATTCAAAGATTGAAAGAGGAGTATGCAGCCACATGGCACCATGACAAGGAC
CACCCATATCGGACTTGGACCTACCACGGGAGCTATGAAGTGAAACCGACCGGTTCAGCA
AGCTCCTTGGTCAACGGAGTCGTTCGCCTAATGAGCAAGCCCTGGGATGCAATTCTCAAT
GTGACCACTATGGCGATGACTGACACCACTCCATTCGGGCAGCAGAGGGTCTTCAAAGAG
AAGGTTGATACCAAGGCCCCGGAACCCCCTTCTGGAGTTAAAGAGGTGATGGATGAGACC
ACCAATTGGCTGTGGGCTTTTCTCGCACGAGAAAAGAAGCCAAGATTGTGCACCAGGGAA
GAGTTCAAGAGGAAGGTCAACAGCAACGCTGCTTTGGGAGCCATGTTTGAAGAGCAGAAC
CAATGGAGCAGTGCTAGGGAGGCTGTAGAGGATCCTCGGTTCTGGGAAATGGTGGATGAA
GAAAGGGAGAACCATTTGAAAGGAGAGTGCCACACATGCATTTACAACATGATGGGGAAG
CGTGAGAAGAAGCTCGGAGAGTTTGGCAAAGCGAAAGGCAGTCGAGCCATATGGTTCATG
TGGCTAGGCGCCAGATTCCTGGAGTTTGAAGCCTTGGGCTTTCTGAACGAGGACCATTGG
TTAGGAAGAAAGAATTCTGGAGGAGGTGTTGAAGGGCTTGGTGTCCAAAAGCTTGGTTAC
ATTCTGCGGGAAATGAGCCACCACTCAGGTGGGAAAATGTACGCAGATGACACGGCCGGC
TGGGACACCCGGATAACCAGAGCTGATCTTGACAACGAGGCCAAGGTTTTAGAGCTGATG
GAAGGTGAGCACAGACAACTGGCCAGAGCAATCATTGAGCTGACCTACAAACACAAGGTG
GTGAAAGTTATGCGACCTGGCACAGATGGGAAGACCGTCATGGACGTGATCTCCCGAGAA
GACCAGAGAGGAAGTGGACAGGTTGTGACCTATGCTCTCAACACATTCACCAACATTGCT
GTCCAGCTCATCAGACTGATGGAAGCTGAAGGAGTGATTGGGCAGGAACATTTGGAAAGT
CTTCCCCGAAAAACTAAATACGCTGTAAGAACCTGGCTTTTTGAGAACGGAGAAGAAAGA
GTAACCCGTATGGCTGTGAGTGGAGATGATTGCGTTGTCAAGCCCCTGGATGATCGGTTT
GCCAATGCCCTGCACTTTCTCAATTCGATGTCTAAGGTCAGAAAAGACGTGCCAGAGTGG
AAACCCTCCTCGGGATGGCACGATTGGCAGCAAGTGCCTTTCTGCTCAAACCACTTTCAG
GAATTGATCATGAAGGACGGAAGGACTTTGGTGGTTCCCTGCCGAGGCCAGGATGAACTC
ATTGGGAGGGCGCGAGTCTCCCCCGGCTCTGGATGGAATGTTAGGGACACCGCATGCTTG
GCCAAGGCCTACGCTCAGATGTGGCTCCTGTTGTACTTCCACAGAAGAGATCTGAGGCTG
ATGGCAAACGCCATCTGCTCAGCAGTCCCTAGCAATTGGATCCCCACTGGCAGGACATCA
TGGTCAGTGCATGCCACAGGTGAATGGATGACAGCTGATGACATGTTGGAAGTGTGGAAC
AAAGTGTGGATTCAAGACAATGAATGGATGCTGGACAAGACCCCAGTTCAAAGCTGGACA
GACATCCCTTACACCGGGAAGCGGGAAGACATATGGTGTGGAAGCCTGATAGGCACGCGA
ACACGAGCAACGTGGGCTGAAAACATCTACGCGGCCATAAACCAGGTGAGGGCCATTATT
GGCCAGGAAAAGTATAGGGACTACATGCTCTCGCTTAGAAGATATGAAGAAGTTAGTGTC
CAAGAGGACAGGGTTTTGTAAACAAGTGTT--TAGGGTTTTACAACTTA---ATCAAATA
TGTAATGTAATTTAGTTGTAAGTATTTGATTGTGTAGCTTTACTTAGCATCATTTTAGGA
TAATAGAAGTTAAGTTTGTATTTAGTTGTTTTATTTAATTGGATTTGATAGTCAGGCCAG
GGCAACCTGCCACCGGAAGTTGAGTAGACGGTGCTGCCTGCGACTCAACCCCAGGCGGAC
TGGGTTAACAAAGCTGGCCGCTGATGATAGGAAAGCCCCTCAGAACCGTCTCGGAGAGGG
ACCCTGCCTATTGGAAGCGTTCAGCCCGTGTCAGGCCGCAAAGCGCCACTTCGCCAAGGA
GTGCAGCCTGTATGGCCCCAGG-AGGACTGGGTTACCAAAGCCGAAAGGCCCCCACGGCC
CAAGCGAACAGACGGTGATGCGAACTGTTTCGTGGAAGGACTAGAGGTTAGAGGAGACCC
CGTGGAACTTAGGTGCGGCCCAAGCCGTTTCCGAAGCTGTAGGAACGGTGGAAGGACTAG
AGGTTAGAGGAGACCCCGCATCATAAGCATCA--AAACAGCATATTGACACCTGGGAATT
AGACTAGGAGATCTTCTGCTCTATTCCAACATCAACCACAAGGCACAGAGCGCCGAAAAT
TGTGGCTGGTGGGGAACTAGACCACAGGATCT-

#KY199557.1_Usutu_virus_strain_65436_complete_genome
AGATGTTGGCCTGTGTGAGCTCTACTACTTAGTATTGTTTTTGGAGGATCGTGAGATTAA
CACAGTGCCGGCAGTTTCTTTGAGCGTTGATTTTCAATGTCTAAGAAACCAGGAGGGCCC
GGAAGAAACCGGGCCATCAATATGCTGAAACGCGGCATACCCCGCGTATTCCCACTAGTG
GGAGTGAAGAGGGTAGTCATGGGCTTGTTGGATGGAAGAGGACCAGTGCGATTCGTGCTG
GCCTTGATGACATTCTTCAAGTTCACCGCGCTTGCCCCGACAAAGGCCTTGCTAGGCCGT
TGGAAGCGCATCAACAAGACCACGGCAATGAAACACCTGACTAGCTTCAAAAAGGAATTG
GGAACAATGATCAACGTGGTCAACAATCGGGGCACAAAAAAGAAGAGAAGCAACAATGGA
CCAGGACTATTGATGATTATAACACTCATGACGGCTGTTTCAATGGTTTCCTCTTTAAAG
CTTTCCAACTTCCAGGGGAAAGTCATGATGACCATCAACGCGACTGACATGGCAGACGTC
ATTGTTGTTCCCACGCGACATGGGAAAAACCAGTGCTGGATTAGAGCCATGGATGTCGGG
TACATGTGTGATGACACCATCACTTATGAATGCCCCAAGCTGGATGCAGGAAATGACCCA
GAAGACATTGACTGTTGGTGTGACAAACAACCCATGTATGTCCACTATGGAAGGTGCACA
AGAACCAGACATTCGAAGCGGAGTCGGCGGTCGATCGCAGTGCAGACGCACGGGGAAAGT
ATGCTGGCTAACAAGAAGGATGCCTGGCTAGACTCAACCAAGGCCTCGAGATACCTGATG
AAGACTGAAAATTGGATTATCAGGAATCCTGGGTACGCTATTGTAGCTGTCCTCTTGGGC
TGGATGCTGGGAAGCAACAATGGACAAAGGGTCGTTTTCGTCGTTCTTTTACTTCTTGTG
GCGCCTGCTTACAGCTTCAACTGCCTTGGTATGAGCAACAGAGACTTCCTTGAGGGAGTC
TCTGGTGCTACCTGGGTCGACGTGGTTTTGGAAGGTGACAGCTGCATAACCATCATGGCT
AAGGACAAGCCGACCATTGACATTAAGATGATGGAAACTGAAGCCACGAGTTTGGCTGAA
GTGAGAAGCTACTGCTATCTAGCCACTGTCTCAGATGTTTCAACTGTCTCCAACTGTCCA
ACAACTGGGGAGGCCCACAATCCTAAGAGAGCTGAGAACACGTATGTGTGCAAAAGTGGT
GTCACTGACAGGGGCTGGGGCAATGGCTGTGGACTATTTGGCAAAGGAAGTATAGACACG
TGCGCCAACTTCACCTGCTCCCTGAAAGCGGTGGGCCGGATGATCCAACCGGAAAATGTT
AAGTATGAAGTGGGAATCTTCATACATGGTTCCACCAGCTCTGACACTCACGGCAACTAT
TCTTCACAACTAGGAGCATCACAGGCTGGGCGATTTACCATCACTCCCAACTCCCCAGCC
ATCACTGTGGAGATGGGTGACTATGGAGAAATTTCAGTTGAGTGTGAACCAAGAAACGGG
TTGAACACTGAGGCGTACTACATCATGTCAGTGGGCACCAAACACTTCCTTGTCCATAGA
GAATGGTTTAACGACTTGGCCCTCCCATGGACTTCACCAGCTAGCTCAAATTGGAGAAAT
AGAGAGACACTACTAGAATTCGAAGAGCCCCATGCCACAAAGCAATCAGTTGTGGCGCTT
GGTTCCCAGGAAGGTGCTTTGCACCAGGCCTTGGCAGGAGCTGTTCCAGTGTCTTTCTCG
GGCAGTGTAAAGCTCACATCTGGTCATCTCAAGTGTCGAGTCAAGATGGAAAAGTTGACA
CTAAAAGGCACCACCTACGGCATGTGTACGGAAAAGTTTTCTTTTGCAAAAAATCCGGCT
GACACGGGTCACGGCACTGTGGTCCTTGAACTGCAGTACACGGGATCTGATGGACCTTGC
AAAATCCCAATTTCCATTGTGGCAACACTTTCCGATCTCACCCCCATTGGTAGAATGGTC
ACAGCAAACCCTTATGTAGCTTCATCCGAAGCTAACGCGAAAGTGCTGGTTGAGATGGAA
CCACCATTTGGAGATTCATACATTGTGGTTGGAAGAGGGGACAAGCAGATAAACCATCAC
TGGCACAAAGCAGGAAGCTCCATTGGAAAAGCGTTCATCACCACCATCAAAGGAGCACAG
CGTCTAGCTGCCCTAGGCGACACGGCATGGGACTTTGGGTCGGTCGGAGGGATTTTCAAC
TCTGTAGGGAAGGCGGTGCATCAGGTCTTTGGAGGAGCCTTCAGAACTCTCTTCGGTGGC
ATGTCCTGGATCACCCAGGGTCTGATGGGAGCTCTGCTTCTGTGGATGGGGGTGAATGCG
AGGGATCGATCCATCGCACTGGTGATGTTAGCCACGGGAGGGGTGCTTCTCTTTCTCGCC
ACAAACGTCCATGCAGACTCGGGATGTGCGATAGACGTGGGAAGGAGAGAGTTGCGCTGT
GGACAAGGGATCTTCATCCACAATGATGTTGAAGCGTGGGTCGACCGGTACAAATTTATG
CCTGAAACACCGAAACAGCTGGCAAAGGTCATCGAGCAAGCCCACGCGAAAGGAATATGT
GGATTGAGGTCCGTCTCACGTCTGGAACACGTGATGTGGGAGAACATCAGAGATGAACTT
AACACCCTCCTCAGAGAGAATGCAGTAGATCTAAGTGTCGTGGTTGAGAAGCCAAAAGGA
ATGTACAAATCAGCACCGCAGAGATTAGCACTCACATCTGAAGAGTTTGAGATTGGGTGG
AAGGCTTGGGGAAAGAGCTTGGTGTTCGCACCAGAACTGGCCAACCACACTTTTGTGGTT
GACGGGCCCGAGACCAAAGAATGTCCCGATGTAAAAAGAGCTTGGAACAGCCTTGAGATC
GAAGACTTTGGATTTGGCATCATGTCCACTAGGGTTTGGCTGAAAGTCAGAGAGCACAAC
ACTACTGACTGCGACAGCTCAATAATTGGGACGGCTGTTAAAGGAGACATAGCTGTGCAC
AGTGACCTCTCCTACTGGATTGAAAGCCACAAGAACACGACATGGAGGCTCGAGAGGGCT
GTCTTTGGAGAGATCAAATCATGCACGTGGCCTGAAACACACACTCTTTGGAGTGATGGC
GTTGTTGAAAGTGATCTGGTTGTGCCAGTCACCCTCGCTGGGCCAAAAAGCAATCACAAC
CGGCGTGAAGGTTACAAAGTCCAGAGCCAGGGGCCGTGGGACGAAGAAGACATCGTTCTC
GACTTTGACTACTGCCCAGGCACCACCGTCACAATCACTGAAGCATGTGGGAAGAGAGGA
CCCTCCATAAGAACCACTACTAGCAGTGGTAGATTGGTCACAGACTGGTGCTGCCGGAGC
TGCACCCTTCCCCCTTTGAGATACAGGACAAAAAATGGATGTTGGTATGGAATGGAGATA
AGACCCATGAAGCATGATGAGACGACGTTGGTAAAATCCAGCGTCAGTGCCTACCGGAGT
GACATGATTGATCCTTTTCAGTTGGGCCTTCTGGTGATGTTTCTGGCCACCCAGGAGGTC
CTGAGGAAGAGGTGGACGGCCAGATTGACTGTTCCGGCTATTGTGGGAGCTCTACTCGTG
CTGATTCTTGGGGGAATTACTTACACTGACCTGCTTAGGTATGTTCTTCTGGTTGGGGCG
GCCTTCGCCGAAGCCAACAGCGGGGGTGACGTCGTCCATCTAGCTCTCATAGCCGCCTTT
AAAATTCAACCAGGCTTTCTCGCAATGACATTTCTTAGGGGAAAGTGGACGAACCAAGAG
AACATCCTGCTGGCCCTGGGGGCAGCATTCTTTCAGATGGCAGCCACCGATTTGAACTTG
TCTCTCCCAGGAATTCTCAATGCCACTGCTACAGCTTGGATGCTCCTGAGGGCTGTCACC
CAGCCATCCACTTCTGCCATCGTCATGCCTTTGCTTTGCCTGCTGGCTCCTGGCATGAGA
CTGCTCTACCTGGACACGTATAGAATCACTCTCATCATCGTCGGCATTTGCAGCCTGATA
GGGGAGCGCCGTAGGGTGGCCGCAAAGAAGAAAGGGGCGGTATTGCTAGGGTTAGCACTA
ACATCAACAGGGCAGTTCTCTGCGTCAGTTATGGCGGCTGGGCTCATGGCATGCAATCCC
AACAAAAAGCGGGGATGGCCGGCTACAGAAGTTTTGACAGCAGTTGGATTGATGTTTGCC
ATCGTGGGTGGTCTAGCTGAGTTGGATGTTGATTCCATGTCCATTCCTTTTGTGTTGGCC
GGGCTGATGGCAGTTTCTTACACCATTTCAGGCAAATCGACAGACTTGTGGCTTGAGAGA
GCAGCTGACATAACATGGGAAACTGATGCAGCCATAACTGGAACCAGCCAACGCCTAGAT
GTGAAATTGGATGATGATGGTGACTTCCACCTTATCAACGACCCTGGAGTGCCGTGGAAG
ATATGGGTCATCCGCATGACGGCACTGGGGTTCGCAGCCTGGACACCATGGGCAATAATA
CCGGCTGGAATAGGCTATTGGCTCACTGTCAAGTACGCAAAAAGAGGAGGTGTCTTTTGG
GACACTCCGGCTCCGAGGACCTACCCCAAGGGTGACACTTCACCAGGAGTATACCGTATC
ATGAGCCGTTACATTCTGGGGACCTACCAGGCTGGAGTGGGCGTCATGTATGAAGGAGTT
TTTCACACCCTGTGGCATACCACAAGAGGGGCAGCTATCAGAAGTGGTGAAGGAAGGCTC
ACTCCCTACTGGGGTAGTGTGAAAGAAGATAGGATCACCTATGGTGGGCCATGGAAGTTT
GATAGGAAGTGGAATGGTCTCGATGATGTTCAGCTCATCGTAGTGGCCCCCGGAAAGGCA
GCCATAAACATCCAAACCAAACCAGGCATCTTCAAAACGCCACAGGGGGAAATAGGAGCA
GTCAGCCTGGACTATCCTGAAGGGACTTCAGGCTCCCCAATACTGGACAAGAATGGTGAC
ATCGTGGGCTTGTACGGGAATGGAGTCATCTTGGGCAACGGCTCGTATGTCAGTGCTATC
GTGCAAGGCGAAAGAGAAGAAGAACCCGTTCCTGAAGCGTACAACGCAGACATGCTAAGA
AAGAAGCAGCTGACAGTGTTGGACCTGCATCCAGGAGCGGGAAAGACCAGGAGGATACTC
CCCCAGATCATCAAAGATGCCATCCAGCGCCGCCTCCGTACAGCTGTGCTGGCTCCAACC
CGCGTGGTGGCTGCAGAAATGGCTGAGGCCCTCAAGGGCCTTCCGGTCCGATACCTGACC
CCAGCGGTCAACAGAGAGCACAGCGGCACAGAGATAGTGGATGTCATGTGTCACGCCACT
CTAACCCACAGACTCATGTCACCTCTAAGAGTTCCAAACTACAACCTCTTTGTGATGGAT
GAGGCTCACTTCACTGACCCGGCGAGCATAGCAGCACGAGGCTACATTGCCACAAAAGTT
GAGTTGGGCGAAGCGGCAGCAATATTCATGACTGCGACTCCCCCTGGCACTCACGATCCG
TTCCCAGACACCAATGCACCAGTTACAGACATACAAGCTGAAGTGCCTGACAGAGCCTGG
AGTAATGGGTTTGAGTGGATAACAGAATACACCGGGAAAACAGTCTGGTTTGTCGCTAGT
GTGAAGATGGGAAATGAGATTGCACAGTGTCTTCAAAGAGCGGGAAAGAAGGTCATCCAA
CTCAACCGCAAGTCCTATGACACGGAGTATCCCAAATGCAAGAATGGAGACTGGGATTTT
GTGATAACAACAGACATCTCAGAGATGGGCGCTAACTTTGGGGCCAGCAGAGTCATTGAC
TGCCGGAAAAGCGTGAAACCCACCATTTTGGAGGAAGGCGAGGGGAGAGTGATCTTGAGC
AACCCCTCACCAATCACTAGTGCTAGCGCTGCCCAGAGGAGAGGGAGAGTAGGTAGAAAT
CCTAGTCAGATAGGTGATGAGTACCATTATGGAGGAGGCACAAGCGAAGATGACACGATC
GCAGCTCATTGGACTGAAGCAAAGATCATGTTAGACAACATCCACCTCCCAAATGGGCTT
GTTGCACAAATGTATGGGCCAGAAAGAGACAAAGCTTTCACCATGGACGGGGAATACCGG
CTGAGAGGAGAGGAGAGAAAGACCTTCCTGGAGTTGTTGAGGACTGCAGACCTACCAGTG
TGGCTTGCCTACAAAGTGGCTTCAAATGGTGTACAGTACACCGACAGGAAGTGGTGTTTT
GATGGACCAAGGTCAAACATCATTCTGGAAGACAACAATGAAGTTGAGATTGTCACCCGC
ACGGGTGAACGCAAGATGCTGAAGCCACGCTGGTTAGATGCCAGGGTCTACGCTGACCAT
CAATCGCTCAAGTGGTTCAAGGACTTTGCGGCTGGTAAGCGATCAGCTGTGGGATTCCTT
GAAGTCCTGGGGAGAATGCCTGAACACTTTGCAGGCAAAACCAGAGAGGCTTTTGATACC
ATGTATTTGGTGGCGACAGCTGAGAAGGGAGGAAAAGCCCACCGTATGGCCCTTGAAGAG
TTGCCGGATGCTCTTGAGACTATAACACTCATTGTGGCTTTGGCCGTGATGACAGCAGGA
GTTTTTTTGCTCCTCGTTCAGAGGAGAGGCATAGGCAAGCTGGGGCTTGGCGGTATGGTG
CTAGGCCTAGCCACTTTCTTTCTATGGATGGCTGACGTCTCAGGCACCAAGATCGCAGGA
ACCTTATTGCTGGCTCTGCTTATGATGATAGTGTTGATTCCTGAACCTGAGAAGCAACGA
TCCCAGACAGACAACCAGCTAGCTGTGTTTTTGATCTGTGTCTTGTTGGTGGTGGGAGTG
GTGGCTGCCAATGAATACGGAATGTTGGAGAGGACAAAAAGTGACCTTGGGAAAATGTTC
TCCAGCACACGTCAACCACAGAGTGCTCTGCCGCTACCTTCCATGAACGCTTTGGCATTG
GATTTGCGACCAGCAACAGCGTGGGCCTTATACGGAGGGAGCACAGTGGTTCTCACGCCC
CTGATCAAACATCTTGTAACATCAGAATACATCACTACATCTCTGGCTTCAATAAGCGCT
CAGGCTGGGTCTTTGTTCAACCTACCCCGCGGACTCCCCTTCACGGAGCTGGACTTGACA
GTGGTCTTGGTCTTTTTGGGATGCTGGGGCCAAGTGTCGTTAACAACTCTGATTACTGCG
GCAGCTCTGGCTACCCTCCACTATGGCTATATGCTACCTGGATGGCAGGCTGAAGCTTTG
AGGGCGGCCCAACGGAGAACAGCGGCCGGAATCATGAAAAATGCTGTGGTAGATGGTTTG
GTGGCTACGGATGTTCCTGAATTGGAGAGAACCACTCCCCTCATGCAAAAGAAGGTAGGC
CAGATTTTACTGATTGGGGTCAGCGCGGCGGCATTTTTAGTTAACCCGTGTGTCACAACT
GTTCGGGAAGCCGGCATCCTCATATCAGCGGCACTCCTGACTCTCTGGGACAACGGAGCC
ATTGCAGTATGGAATTCCACCACCGCGACCGGACTTTGTCACGTCATCCGTGGCAATTGG
TTGGCTGGAGCCTCCATAGCTTGGACTCTGATAAAGAATGCTGACAAACCGGCCTGCAAA
CGAGGAAGACCAGGAGGAAGGACACTGGGTGAACAATGGAAGGAAAAGCTGAACGGGCTC
AGCAAGGAGGATTTCCTGAAGTACAGGAAAGAGGCCATCACTGAAGTCGACCGGTCTGCA
GCCCGAAAAGCTAGGAGGGACGGGAACAAAACTGGAGGACACCCAGTGTCCAGAGGCTCC
GCAAAGCTGAGATGGATGGTAGAACGCCAATTCGTCAAACCAATTGGCAAGGTGGTTGAC
CTAGGTTGTGGGCGAGGAGGATGGAGTTACTATGCAGCCACGCTCAAAGGCGTCCAAGAA
GTCAGAGGCTATACGAAAGGAGGACCTGGACATGAGGAACCGATGCTTATGCAAAGCTAT
GGTTGGAACCTTGTCACTATGAAGAGTGGAGTGGACGTGTACTATAAACCATCTGAGCCG
TGCGATACGCTTTTTTGTGACATTGGAGAATCATCTTCTAGTGCTGAAGTGGAAGAACAA
CGCACTCTGAGGATTTTGGAAATGGTCTCTGATTGGCTGCAGAGAGGACCAAGAGAGTTC
TGCATCAAGGTTCTCTGCCCATACATGCCACGCGTCATGGAGCGCTTGGAAGTTCTACAA
CGGAGGTATGGAGGAGGATTGGTTCGAGTCCCTCTTTCCAGAAATTCCAACCATGAGATG
TACTGGGTCAGTGGAGCTGCCGGCAACATTGTTCACGCAGTGAATATGACGAGTCAGGTG
CTCATAGGGCGAATGGAGAAGAGAACATGGCATGGGCCAAAATACGAGGAGGACGTTAAC
CTTGGAAGTGGAACAAGAGCTGTTGGGAAGCCCCAGCCACATTCCAACCAGGAGAAGATT
AAAGCCAGGATTCAAAGATTGAAAGAGGAGTATGCAGCCACATGGCACCATGACAAGGAC
CACCCATACCGGACTTGGACCTACCACGGAAGTTACGAAGTGAAACCGACCGGTTCAGCA
AGCTCCTTGGTCAACGGAGTCGTCCGCCTAATGAGCAAGCCCTGGGATGCAATTCTCAAC
GTGACCACCATGGCGATGACTGACACCACTCCGTTTGGGCAGCAGAGGGTTTTCAAAGAA
AAGGTTGACACCAAGGCCCCAGAACCCCCTTCTGGAGTTAGAGAGGTGATGGATGAAACC
ACTAACTGGCTATGGGCTTTTCTCGCACGAGAAAAGAAGCCAAGGTTGTGCACCAGGGAA
GAGTTTAAAAGGAAGGTCAACAGCAACGCTGCTTTGGGAGCCATGTTTGAAGAGCAGAAC
CAATGGAGCAGTGCTAGGGAGGCTGTAGAGGACCCTCGGTTCTGGGAAATGGTGGACGAA
GAAAGGGAGAACCATCTGAAAGGAGAGTGCCACACATGCATTTACAACATGATGGGGAAG
CGTGAGAAGAAGCTCGGAGAGTTTGGCAAAGCGAAAGGCAGTCGAGCTATATGGTTCATG
TGGCTAGGCGCCAGATTTCTGGAGTTTGAAGCCCTGGGCTTTCTGAATGAGGACCATTGG
TTAGGAAGAAAGAATTCTGGAGGAGGTGTTGAAGGGCTTGGTGTCCAAAAACTTGGTTAC
ATTCTGCGTGAGATGAGTCACCATTCAGGTGGGAGAATGTACGCAGATGACACAGCCGGC
TGGGACACCCGGATAACCAGGGCCGATCTTGATAACGAGGCCAAAGTTTTGGAGCTGATG
GAAGGTGAGCACAGACAACTGGCTAGAGCAATCATTGAGCTGACCTACAAACACAAGGTG
GTGAAAGTTATGCGACCTGGCACAGATGGGAAGACCGTCATGGATGTGATTTCCCGAGAA
GATCAGAGAGGAAGTGGACAGGTTGTGACCTATGCTCTCAACACATTCACCAACATTGCT
GTCCAGCTTATCAGACTGATGGAAGCTGAAGGAGTGATTGGGCAGGAACATCTGGAAAGT
CTTCCCCGGAAAACCAAATACGCTGTGAGAACCTGGCTCTTTGAGAACGGAGAAGAAAGG
GTGACCCGCATGGCTGTGAGTGGAGATGATTGTGTTGTCAAGCCCCTGGATGATCGGTTT
GCCAATGCCCTGCACTTTCTCAATTCGATGTCTAAGGTCAGAAAAGACGTGCCAGAGTGG
AAACCCTCCTCGGGATGGCACGATTGGCAGCAAGTGCCTTTCTGCTCAAACCACTTTCAG
GAATTGATCATGAAGGACGGAAGGACTTTGGTGGTTCCCTGCCGGGGTCAGGATGAACTC
ATTGGGAGGGCGCGAGTCTCCCCCGGCTCTGGATGGAATGTTAGGGACACCGCATGCTTG
GCCAAGGCCTACGCTCAGATGTGGCTCTTGCTGTACTTCCACAGAAGAGATCTGAGGTTG
ATGGCAAACGCCATCTGCTCAGCAGTCCCCAGCAATTGGGTTCCCACTGGCAGGACTTCA
TGGTCAGTGCATGCCACAGGTGAATGGATGACAACTGATGACATGTTGGAAGTGTGGAAC
AAAGTGTGGATTCAAGACAATGAATGGATGCTGGACAAGACCCCAGTTCAAAGTTGGACA
GACATCCCTTACACCGGGAAGCGGGAAGACATATGGTGTGGAAGCCTGATAGGCACGCGA
ACACGGGCAACGTGGGCTGAAAACATCTACGCGGCCATAAACCAGGTGAGGGCCATTATT
GGCCAGGAAAAGTACAGGGATTACATGCTTTCACTTAGAAGATATGAAGAAGTTAGCGTC
CAAGAGGACAGGGTTTTGTAAATAAGTGTT--TAGGGTTTTGTAATTTA---ATTGAATA
TGCAATGTGATTTGGTTGTAAATAATTGTTTGTGTAGCTTCATTTAGTATTATTTTGGGA
TAGTAGAAGTTAAGGTTTTATTTAGTTATTTTATTTAATTGAATTTGATAGTCAGGCCAG
GGTAACCTGCCACCGGAAGTTGAGTAGACGGTGCTGCCTGCGACTCAACCCCAGGCGGAC
TGGGTTAACAAAGCTGACCGTTGATGATAGGAAAGCCCCTCAGAACCGTTTCGGAGAGGG
ACCCTGCTTATTGGAAGCGTCCAGCCCGTGTCAGGCCGCAAAGCGCCACTTCGCCAAGGA
GTGCAGCCTGTATGGCCCCAGG-AGGACTGGGTTACCAAAGCCGAAAGGCCCCCACGGCC
CAAGCGAACAGACGGTGATGCGAACTG-TTCGTGGAAGGACTAGAGGTTAGAGGAGACCC
CGTGGAACTTAGGTGCGGCCCAAGCCGTTTCCGAAGCTGTAGGAACGGTGGAAGGACTAG
AGGTTAGAGGAGACCCCGCATCATAAGCATCAAGAAACAGCATATTGACACCTGGGAATT
AGACTAGGAGATCTTCTGCTCTATTCCAACATCAACCACAAGGCACAGAGCGCCGAAAAT
TGTGGCTGATGGGGAACTAGACCACAGGATCT-

#KY263624.1_Usutu_virus_strain_USU-BE-Flemalle/2016_complete_genome
AGTCGTTCGTCTGCGTGAGCTCTACTACTTAGTATTGTTTTTGGAGGATCGTGAGATTAA
CACAGTGCCGGCAGTTTCTTTGAGCGTTGATTTTCAATGTCTAAGAAACCAGGAGGGCCC
GGAAGAAGCCGGGCCATCAATATGCTGAAACGCGGCATACCCCGCGTATTCCCACTAGTG
GGAGTGAAGAGGGTAGTCATGGGCTTGTTGGATGGAAGAGGACCAGTGCGATTCGTGCTG
GCCTTGATGACATTCTTCAAGTTCACCGCGCTTGCCCCGACGAAGGCCTTGCTAGGCCGT
TGGAAGCGCATCAACAAGACCACGGCAATGAAACACCTGACTAGCTTCAGAAAGGAATTA
GGAACAATGATCAACGTGGTTAACAATCGGGGCACAAAAAAGAAGAGAGGCAACAATGGA
CCAGGATTAGTGATGATCATAACACTCATGACGGTTGTTTCAATGGTTTCCTCTTTAAAG
CTTTCCAACTTCCAGGGGAAAGTCATGATGACCATCAACGCGACTGATATGGCAGATGTC
ATTGTTGTTCCCACGCAACATGGGAAAAACCAGTGCTGGATTAGAGCCATGGATGTCGGG
TACATGTGTGATGATACCATCACTTATGAATGCCCCAAACTGGATGCAGGAAATGACCCA
GAAGACATTGACTGTTGGTGTGACAAACAACCCATGTACGTCCACTATGGAAGGTGCACA
AGAACCAGACACTCGAAGCGGAGTCGGCGGTCGATCGCAGTGCAGACGCACGGGGAGAGT
ATGCTGGCTAACAAGAAGGATGCTTGGCTAGACTCAACCAAGGCTTCGAGATACCTGATG
AAGACTGAGAATTGGATTATCAGGAATCCTGGATATGCTTTTGTAGCTGTCCTCTTGGGC
TGGATGCTGGGAAGCAACAATGGACAAAGGGTCGTTTTCGTCGTTCTCTTGCTCCTTGTG
GCGCCTGCTTATAGCTTCAACTGCCTTGGTATGAGCAACAGAGACTTCCTTGAGGGAGTC
TCTGGTGCTACCTGGGTTGACGTGGTTTTGGAAGGTGACAGCTGCATAACCATCATGGCC
AAGGACAAGCCGACCATTGACATTAAGATGATGGAAACTGAAGCCACGAACCTGGCTGAA
GTGAGAAGCTACTGCTATCTAGCCACTGTCTCAGATGTTTCAACTGTCTCCAACTGTCCA
ACAACTGGGGAGGCCCACAATCCTAAGAGAGCTGAGGACACGTACGTGTGCAAAAGTGGT
GTCACTGACAGGGGCTGGGGCAATGGCTGTGGACTATTCGGCAAAGGAAGTATAGACACG
TGTGCCAACTTCACCTGCTCCCTGAAAGCGATGGGCCGGATGATCCAACCGGAAAATGTC
AAGTATGAAGTGGGAATCTTCATACATGGTTCTACCAGCTCTGACACTCACGGCAACTAT
TCTTCACAACTAGGAGCATCACAGGCTGGGCGGTTTACCATCACTCCCAACTCCCCAGCC
ATCACTGTGAAGATGGGTGACTATGGAGAAATATCAGTTGAGTGTGAACCAAGAAACGGG
TTGAACACCGAGGCATACTACATCATGTCAGTGGGCACCAAACACTTCCTTGTCCATAGA
GAATGGTTTAATGACTTGGCCCTCCCATGGACTTCACCAGCTAGCTCAAATTGGAGAAAT
AGAGAGATACTACTAGAGTTCGAAGAGCCCCATGCCACAAAGCAATCAGTTGTGGCGCTT
GGTTCCCAGGAAGGTGCTTTGCACCAGGCCTTGGCAGGAGCTGTTCCAGTGTCTTTCTCG
GGCAGTGTCAAGCTCACATCTGGTCATCTCAAGTGTCGAGTCAAGATGGAAAAGTTGACA
CTAAAAGGCACCACCTACGGCATGTGCACGGAAAAGTTTTCTTTTGCAAAAAATCCGGCT
GACACGGGTCACGGCACTGTGGTCCTTGAACTGCAGTACACGGGATCTGACGGACCTTGC
AAAATCCCAATTTCCATTGTGGCATCACTTTCCGATCTCACCCCCATTGGTAGAATGGTT
ACAGCAAACCCTTATGTGGCTTCATCCGAAGCCAACGCGAAAGTGTTGGTTGAGATGGAA
CCACCATTTGGAGATTCATATATTGTGGTTGGAAGAGGGGATAAGCAGATAAACCATCAC
TGGCACAAAGCAGGAAGTTCCATTGGAAAAGCGTTCATCACCACTATCAAAGGGGCACAG
CGTCTAGCTGCCCTAGGCGACACAGCGTGGGACTTTGGGTCGGTCGGAGGGATTTTCAAT
TCTGTAGGAAAGGCGGTACATCAGGTCTTTGGAGGAGCCTTCAGAACTCTCTTCGGTGGC
ATGTCCTGGATCACCCAGGGTCTAATGGGAGCTCTGCTTCTATGGATGGGGGTGAATGCG
AGAGATCGATCCATCGCACTGGTGATGTTAGCCACGGGAGGGGTGCTCCTCTTTCTCGCC
ACAAACGTCCATGCAGACTCGGGATGTGCGATAGACGTGGGAAGGAGAGAGTTGCGCTGT
GGACAAGGGATTTTTATCCACAATGATGTTGAAGCGTGGGTCGACCGGTACAAATTTATG
CCTGAAACACCAAAACAGCTGGCAAAGGTCATCGAGCAAGCCCACGCGAAAGGAATATGT
GGATTGAGGTCCGTCTCACGTCTGGAACACGTGATGTGGGAGAACATCAGAGATGAACTC
AACACCCTCCTCAGAGAGAATGCAGTAGATCTAAGTGTCGTGGTTGAGAAGCCAAAAGGA
ATGTACAAATCAGCACCACAGAGATTGGCACTCACATCTGAAGAGTTTGAGATTGGGTGG
AAGGCTTGGGGAAAGAGCTTGGTGTTCGCACCAGAACTGGCCAACCACACTTTTGTGGTT
GACGGGCCCGAGACCAAAGAATGTCCCGATGTAAAAAGAGCTTGGAACAGCCTTGAGATT
GAAGACTTTGGATTTGGCATCATGTCCACCAGGGTTTGGCTGAAAGTCAGAGAACACAAC
ACTACTGACTGCGACAGCTCAATAATTGGGACGGCTGTTAAAGGAGACATAGCTGTGCAC
AGTGACCTCTCCTACTGGATTGAAAGCCACAAGAACACGACATGGAGGCTCGAGAGGGCT
GTCTTTGGAGAGATCAAATCATGCACGTGGCCTGAGACACACACTCTTTGGAGTGATGGC
GTTGTTGAAAGTGATCTGGTTGTGCCAGTCACCCTCGCTGGACCAAAAAGCAATCACAAC
CGGCGTGAAGGTTACAAAGTCCAGAGCCAGGGGCCGTGGGACGAAGAAGACATCGTTCTC
GACTTTGACTATTGCCCAGGTACCACCGTCACAATCACTGAAGCATGTGGGAAGAGAGGA
CCCTCCATAAGAACTACTACTAGCAGTGGTAGACTGGTCACAGACTGGTGCTGCCGGAGC
TGCACCCTTCCCCCTTTGAGATACAGGACAAAAAATGGATGTTGGTATGGAATGGAGATA
AGACCCATGAAACATGATGAGACGACGCTGGTAAAATCCAGCGTCAGTGCCTATCGGAGT
GACATGATTGATCCTTTTCAGTTGGGCCTTCTGGTGATGTTTCTGGCCACCCAGGAGGTC
CTGAGGAAGAGGTGGACGGCCAGATTGACTGTTCCGGCTATTGTGGGAGCTCTACTCGTG
CTGATTCTTGGGGGAATCACTTACACTGACCTGCTTAGGTATGTTCTTCTGGTTGGGGCG
GCCTTCGCCGAAGCCAACAGCGGGGGTGACATCGTTCATCTAGCTCTCATAGCCGCCTTC
AAAATTCAACCAGGCTTTCTCGTAATGACATTTCTTAGGGGAAAGTGGACGAACCAAGAG
AACATCCTGCTGGCTCTGGGGGCAGCATTCTTTCAGATGGCGGCCACCGATTTGAACTTT
TCTCTCCCAGGAATTCTCAATGCCACTGCCACAGCTTGGATGCTCCTGAGGGCTGCCACC
CAGCCATCCACTTCAGCCATCGTCATGCCTTTGCTTTGCCTGCTGGCTCCTGGCATGAGA
CTGCTCTACCTGGACACGTATAGAATCACTCTCATCATCATCGGCATCTGCAGCCTGATA
GGGGAGCGCCGTAGGGCGGCCGCAAAGAAGAAAGGGGCGGTACTGCTAGGGTTAGCACTA
ACATCAACAGGGCAGTTCTCAGCATCAGTTATGGCGGCTGGGCTCATGGCATGCAATCCC
AACAAAAAGCGGGGATGGCCGGCCACAGAAGTTTTGACAGCAGTTGGATTGATGTTTGCC
ATCGTGGGTGGTTTAGCTGAGTTGGATGTTGATTCTATGTCCATTCCTTTTGTGTTAGCC
GGGCTGATGGCAGTTTCTTACACCATCTCAGGCAAATCGACAGACTTGTGGCTTGAGAGA
GCAGCTGACATAACATGGGAAACTGATGCAGCCATAACTGGAACCAGCCAACGCCTAGAT
GTAAAATTGGATGATGATGGTGACTTCCACCTTATTAACGACCCTGGAGTGCCGTGGAAG
ATATGGGTCATCCGTATGACGGCATTGGGATTCGCAGCCTGGACACCATGGGCAATAATA
CCTGCTGGAATAGGTTATTGGCTCACTGTCAAGTACGCAAAAAGAGGAGGCGTCTTTTGG
GACACCCCGGCTCCAAGGACCTACCCCAAGGGTGACACTTCACCAGGAGTATACCGTATC
ATGAGCCGTTACATTTTGGGGACCTACCAGGCTGGAGTGGGCGTCATGTATGAAGGAGTT
TTTCACACCCTGTGGCACACCACAAGAGGGGCAGCTATCAGAAGTGGTGAAGGAAGGCTC
ACTCCCTACTGGGGTAGTGTGAAAGAAGACAGGATCACCTATGGTGGGCCATGGAAGTTT
GACAGGAAGTGGAATGGTCTCGATGATGTTCAGCTCATCATAGTGGCTCCCGGAAAGGCA
GCCATAAACATCCAAACCAAACCAGGCATCTTCAAAACGCCACAGGGGGAAATAGGAGCA
GTCAGCCTGGACTATCCTGAAGGGACCTCAGGCTCCCCAATACTGGACAAGAATGGTGAC
ATCGTGGGCTTGTACGGGAATGGAGTCATCTTGGGCAACGGCTCGTATGTCAGTGCCATC
GTGCAAGGCGAAAGAGAAGAAGAACCCGTTCCTGAAGCGTACAACGCAGATATGTTAAGA
AAGAAGCAGCTGACAGTGCTGGACCTGCATCCAGGAGCGGGAAAGACCAGGAGGATACTC
CCCCAGATCATCAAAGATGCCATCCAGCGCCGCCTTCGTACAGCTGTGCTAGCTCCAACC
CGTGTGGTGGCTGCAGAAATGGCTGAGGCCCTCAAGGGCCTTCCGGTCCGATACCTGACC
CCAGCGGTCAACAGAGAGCATAGTGGCACAGAGATAGTGGATGTTATGTGTCATGCCACT
CTAACCCACAGACTCATGTCACCTCTAAGAGTTCCAAACTACAACCTCTTTGTGATGGAT
GAGGCTCACTTCACTGACCCGGCGAGCATAGCAGCACGAGGCTACATTGCTACAAAAGTT
GAGTTGGGTGAAGCGGCAGCAATATTCATGACTGCGACTCCCCCTGGCACTCACGATCCG
TTCCCAGACACCAATGCACCAGTTACAGACATACAAGCTGAGGTGCCTGACAGAGCCTGG
AGTAGTGGGTTTGAGTGGATAACAGAATACACCGGGAAAACAGTTTGGTTCGTCGCTAGT
GTGAAGATGGGAAATGAGATTGCACAGTGTCTTCAGAGAGCGGGAAAGAAGGTCATCCAA
CTCAACCGCAAGTCCTATGACACGGAGTATCCCAAATGCAAGAATGGAGACTGGGATTTT
GTGATAACAACAGACATCTCAGAGATGGGCGCGAACTTTGGGGCCAGCAGAGTCATTGAC
TGTCGGAAAAGCGTGAAACCCACCATCTTGGAGGAAGGCGAAGGGAGAGTGATCTTGAGC
AACCCCTCACCAATCACCAGTGCTAGTGCTGCCCAGAGGAGAGGGAGAGTAGGTAGAAAT
CCTAGTCAGATAGGTGATGAGTACCACTATGGAGGAGGCACAAGCGAAGATGACACGATC
GCAGCTCATTGGACTGAAGCAAAGATCATGTTAGATAACATCCACCTCCCAAATGGGCTT
GTTGCACAAATGTATGGGCCAGAAAGAGACAAAGCCTTCACCATGGACGGGGAGTACCGA
CTGAGAGGAGAGGAGAGAAAGACCTTCCTGGAGTTGCTGAGGACTGCAGACCTGCCAGTG
TGGCTTGCCTACAAAGTGGCTTCAAATGGTATACAGTACACCGACAGGAAGTGGTGCTTT
GATGGACCAAGGTCAAACATCATTCTGGAAGACAACAATGAAGTCGAAATTGTCACCCGC
ACAGGTGAACGCAAGATGCTGAAGCCACGCTGGTTGGATGCCAGGGTCTACGCTGACCAT
CAGTCGCTCAAGTGGTTCAAGGACTTTGCGGCTGGTAAGCGATCAGCAGTGGGATTCCTT
GAAGTCCTGGGGAGAATGCCTGAGCACTTCGCAGGCAAGACCAGAGAGGCTTTTGATACC
ATGTATCTGGTGGCGACAGCTGAGAAGGGAGGAAAAGCCCACCGCATGGCCCTTGAAGAG
TTGCCGGACGCTCTTGAAACCATAACACTCATTGTGGCTTTGGCTGTGATGACAGCAGGA
GTTTTCTTGCTCCTCGTTCAGAGGAGAGGCATAGGTAAGCTGGGGCTTGGCGGTATGGTG
CTAGGCCTAGCCACTTTCTTCTTGTGGATGGCTGACGTCTCAGGCACCAAGATCGCAGGA
ACCTTATTGCTGGCTCTGCTCATGATGATAGTGTTGATTCCTGAACCTGAGAAGCAACGA
TCCCAGACGGACAACCAGCTAGCTGTGTTTCTGATCTGTGTCTTGCTGGTGGTGGGAGTG
GTGGCTGCCAATGAATACGGAATGTTAGAGAGAACAAAAAGTGACCTTGGGAAAATATTC
TCCAGTACACGTCAACCACAAAGTGCTCTGCCGCTACCTTCCATGAACGCTTTGGCATTG
GATTTGCGACCAGCAACAGCGTGGGCCTTATACGGAGGAAGCACAGTGGTTCTCACGCCC
TTGATCAAACATCTTGTAACATCAGAATACATCACAACATCTCTGGCTTCAATAAGCGCT
CAGGCTGGGTCTTTGTTCAACCTACCTCGTGGACTCCCCTTCACTGAGCTGGACTTGACA
GTGGTCTTGGTCTTTTTGGGATGTTGGGGCCAAGTGTCGTTAACAACTCTGATCACTGCG
GCAGCTCTGGCTACTCTCCACTATGGCTACATGCTGCCTGGATGGCAGGCTGAAGCTTTG
AGGGCGGCTCAACGGAGAACAGCGGCCGGAATCATGAAAAATGCTGTGGTAGATGGTTTG
GTGGCTACGGATGTTCCTGAGCTGGAGAGAACCACCCCCCTCATGCAAAGAAAGGTAGGC
CAGATTTTACTGATTGGAGTCAGCGCAACGGCATTGTTAGTCAACCCGTGTGTTACAACT
GTTCGGGAAGCCGGCATCCTCATATCAGCGGCACTCCTGACTCTCTGGGACAACGGAGCC
ATTGCAGTATGGAATTCCACCACCGCGACCGGACTTTGCCACGTCATCCGTGGCAATTGG
TTGGCTGGAGCCTCTATAGCTTGGACTCTGATAAAGAATGCTGACAAACCGGCCTGCAAA
CGAGGAAGACCAGGAGGAAGGACACTGGGTGAGCAATGGAAGGAGAAGCTAAACGGGCTC
AGCAGGGAGGACTTCCTGAAGTACAGGAAAGAGGCCATCACTGAAGTCGACCGGTCTGCA
GCCCGAAAAGCTAGGAGGGACGGGAACAAAACTGGAGGACACCCAGTGTCCAGAGGCTCC
GCAAAGCTGAGATGGATGGTAGAACGCCAATTTGTCAAACCAATTGGCAAGGTGGTTGAC
CTAGGTTGTGGGCGAGGAGGATGGAGTTACTATGCAGCCACGCTCAAAGGCGTCCAAGAA
GTCAGAGGCTATACGAAAGGAGGACCTGGACATGAGGAACCGATGCTTATGCAAAGCTAT
GGCTGGAACCTTGTCACTATGAAGAGCGGAGTGGACGTGTATTATAAACCATCTGAGCCG
TGCGACACGCTTTTCTGTGACATTGGAGAATCATCTTCTAGTGCTGAGGTGGAAGAACAA
CGCACTCTGAGGATTTTGGAAATGGTCTCTGATTGGCTGCAGAGAGGACCAAGAGAGTTC
TGCATTAAGGTTCTCTGCCCATACATGCCACGTGTCATGGAGCGCTTGGAAGTTCTACAA
CGGAGGTATGGAGGAGGATTGGTTCGAGTCCCTCTTTCCAGAAATTCCAACCATGAGATG
TACTGGGTCAGTGGAGCTGCTGGCAACATTGTCCACGCAGTGAACATGACGAGTCAAGTG
CTCATAGGGCGAATGGAGAAGAGAACATGGCATGGACCAAAATACGAGGAGGATGTTAAC
CTTGGAAGTGGAACAAGAGCCGTTGGGAAGCCCCAGCCACATACCAACCAGGAGAAGATT
AAAGCCAGGATTCAAAGATTGAAAGAGGAGTATGCAGCCACATGGCACCATGACAAGGAC
CACCCATATCGGACCTGGACCTACCACGGAAGTTATGAAGTGAAACCGACCGGTTCAGCA
AGCTCCTTGGTCAACGGAGTCGTCCGCCTAATGAGCAAGCCCTGGGATGCAATTCTCAAC
GTGACCACCATGGCGATGACTGACACCACTCCGTTTGGGCAGCAAAGGGTTTTCAAAGAA
AAGGTTGACACCAAGGCCCCGGAACCCCCTTCTGGAGTTAGAGAGGTGATGGATGAGACC
ACCAATTGGCTGTGGGCTTTTCTCGCACGAGAAAAGAAGCCAAGGCTGTGCACCAGGGAA
GAGTTTAAGAGGAAGGTCAGCAGCAACGCTGCTTTGGGAGCCATGTTTGAAGAGCAGAAC
CAATGGAGCAGTGCCAGGGAGGCTGTAGAGGACCCTCGGTTCTGGGAAATGGTGGACGAA
GAAAGGGAGAACCATCTGAAAGGAGAGTGCCACACATGCATTTACAACATGATGGGAAAG
CGAGAGAAAAAGCTCGGAGAGTTTGGCAAAGCGAAAGGTAGTCGAGCCATATGGTTCATG
TGGCTAGGCGCCAGATTCCTGGAGTTTGAAGCCCTGGGCTTTCTGAATGAGGACCATTGG
TTAGGAAGAAAGAATTCTGGAGGAGGTGTTGAAGGACTTGGTGTCCAAAAACTTGGCTAC
ATTCTGCGTGAGATGAGCCACCACTCAGGTGGGAAAATGTACGCTGATGACACCGCCGGC
TGGGACACCCGGATAACCAGAGCCGATCTTGACAACGAGGCCAAAGTTTTTGAGTTGATG
GAAGGTGAGCACAGACAACTAGCAAGAGCAATCATTGAGCTGACCTACAAACACAAGGTG
GTGAAAGTTATGCGACCTGGCACAGATGGGAAGACCGTCATGGATGTGATTTCCCGAGAA
GATCAGAGAGGAAGTGGACAGGTTGTGACCTATGCTCTCAACACATTCACCAACATTGCC
GTCCAGCTCATTAGACTGATGGAAGCTGAAGGAGTGATTGGGCAGGAACATCTGGAAAGT
CTTCCCCGGAAAACCAAATACGCTGTGAGAACCTGGCTCTTTGAGAACGGAGAAGAAAGG
GTGACCCGTATGGCTGTGAGTGGAGATGATTGTGTTGTCAAGCCCTTGGATGATCGGTTT
GCCAATGCCCTGCACTTTCTCAATTCGATGTCCAAGGTCAGAAAAGACGTGCCAGAGTGG
AAACCCTCCTCGGGATGGCACGATTGGCAGCAAGTGCCTTTCTGCTCAAACCACTTTCAG
GAATTGATCATGAAGGACGGAAGGACTTTGGTGGTTCCCTGCCGGGGTCAGGATGAACTC
ATTGGGAGGGCGCGAGTCTCCCCCGGCTCTGGATGGAATGTTAGGGACACCGCATGCTTG
GCCAAGGCCTACGCTCAGATGTGGCTCCTGCTGTACTTCCACAGAAGAGATCTGAGGCTG
ATGGCAAACGCCATCTGTTCAGCAGTCCCCAGCAACTGGGTTCCCACTGGCAGGACTTCA
TGGTCAGTGCATGCCACAGGTGAATGGATGACAACTGATGACATGTTGGAAGTGTGGAAC
AAAGTGTGGATCCAAGACAACGAATGGATGCTGGACAAGACCCCAGTTCAAAGCTGGACA
GACATCCCTTACACCGGGAAGCGGGAAGACATATGGTGTGGAAGCCTGATAGGCACGCGA
ACACGGGCAACGTGGGCTGAAAACATCTACGCAGCCATTAACCAGGTGAGGGCCATTATT
GGCCAGGAAAAATACAGGGATTACATGCTTTCACTTAGAAGATATGAAGAAGTTAATGTC
CAGGAGGACAGGGTTTTGTAAATAAGTGTT--TAGGGTTTTGCAATTTA---ATTAAATA
TGCAATGTAATTTAGTTGTAAATATTTGATTGTGTAGCTTTATTTAGCATTGTTTTAGGA
TAGTAGAAGTTAAGGTTTTATTTAGTTATTTTATTTAATTGAATTTGATAGTCAGGCCAG
GGCAACCTGCCACCGGAAGTTGAGTAGACGGTGCTGCCTGCGACTCAACCCCAGGCGGAC
TGGGTTAGCAAAGCTGACCGCTGATGATGGGAAAGCCCCTCAGAACCGTTTCGGAGAGGG
ACCCTGCCTATTGGAAGCGTCCAGCCCGTGTCAGGCCGCAAAGCGCCACTTCGCCAAGGA
GTGCAGCCTGTACGGCCCCAGG-AGGACTGGGTTACCAAAGCCGAAAGGCCCCCACGGCC
CAAGCGAACAGACGGTGATGCGAACTG-TTCGTGGAAGGACTAGAGGTTAGAGGAGACCC
CGTGGAACTTAGGTGCGGCCCAAGCCGTTTCCGAAGCTGTAGGAACGGTGGAAGGACTAG
AGGTTAGAGGAGACCCCGCATCATAAGCATCAAGAAACAGCATATTGACACCTGGGAATT
AGACTAGGAGATCTCCTGCTCTATTCCAACATCAACCACAAGGCACAGAGCGCCGAAAAT
TGTGGCTGATGGTGAACTAGACCACAGGATCT-

#KY263625.1_Usutu_virus_strain_USU-BE-Frameries/2016_complete_genome
AGTTGTTGGTCTGTGTGAGCTCTACTACTTAGTATTGTTTTTGGAGGATCGTGAGATTAA
CACAGTGCCGGCAGTTTCTTTGAGCGTTGATTTTCAATGTCTAAGAAACCAGGAGGGCCC
GGAAGAAACCGGGCCATCAATATGCTGAAACGCGGCATACCCCGCGTATTCCCACTAGTG
GGAGTGAAGAGGGTAGTCATGGGCTTGTTGGATGGAAGAGGACCAGTGCGATTCGTGCTG
GCCTTGATGACATTCTTCAAGTTCACCGCGCTTGCCCCGACAAAGGCCTTGCTAGGCCGT
TGGAAGCGCATCAACAAGACCACGGCAATGAAACACCTGACTAGCTTCAAAAAGGAATTA
GGAACAATGATCAACGTGGTCAACAATCGGGGCACAAAAAAGAAGAGAAGCAACAATGGA
CCAGGACTATTGATGATTATAACACTCATGACGGCTGTTTCAATGGTTTCCTCTTTAAAG
CTTTCCAACTTCCAGGGGAAAGTCATGATGACCATCAACGCGACTGACATGGCAGATGTC
ATTGTTGTTCCCACGCAACATGGGAAAAACCAGTGCTGGATTAGAGCCATGGATGTCGGG
TACATGTGTGATGACACCATCACTTATGAATGCCCCAAGCTGGATGCAGGAAATGACCCA
GAAGACATTGACTGTTGGTGTGATAAACAACCCATGTATGTCCACTATGGAAGGTGCACA
AGAACCAGACATTCGAAGCGGAGTCGGCGGTCGATCGCAGTGCAGACGCACGGGGAAAGT
ATGCTGGCTAACAAGAAGGATGCCTGGCTAGACTCAACCAAGGCCTCGAGATACCTGATG
AAGACTGAAAATTGGATTATCAGGAATCCTGGGTACGCTTTTGTAGCTGTCCTCTTGGGC
TGGATGCTGGGAAGCAACAATGGACAAAGGGTCGTTTTCGTCGTTCTTTTACTTCTTGTG
GCGCCTGCTTACAGCTTCAACTGCCTTGGCATGAGCAACAGAGACTTCCTTGAGGGAGTC
TCTGGTGCTACCTGGGTCGACGTGGTTTTGGAAGGTGACAGCTGCATAACCATCATGGCT
AAGGACAAGCCGACCATTGACATTAAGATGATGGAAACTGAAGCCACGAGTTTGGCTGAA
GTGAGAAGCTACTGCTATCTAGCCACTATCTCAGATGTTTCAACTGTCTCCAACTGTCCA
ACAACTGGGGAGGCCCACAATCCTAAGAGAGCTGAGAACACGTATGTGTGCAAAAGTGGT
GTCACTGACAGGGGCTGGGGCAATGGCTGTGGACTATTTGGCAAAGGAAGTATAGACACG
TGCGCCAACTTCACCTGCTCCCTGAAAGCGGTGGGCCGGATGATCCAACCGGAAAATGTT
AAGTATGAAGTGGGAATCTTCATACATGGTTCCACCAGCTCTGACACTCACGGTAACTAT
TCTTCACAACTAGGAGCATCACAGGCTGGGCGATTTACCATCACTCCCAACTCCCCAGCC
ATCACTGTGGAGATGGGTGACTATGGAGAAATATCAGTTGAGTGTGAACCAAGAAACGGG
TTGAACACTGAGGCGTACTACATCATGTCAGTGGGCACCAAACACTTCCTTGTCCATAGA
GAATGGTTTAACGACTTGGCCCTCCCATGGACTTCACCAGCTAGCTTAAATTGGAGAAAT
AGAGAGACACTACTAGAATTCGAAGAGCCCCATGCCACAAAGCAATCAGTTGTGGCGCTT
GGTTCCCAGGAAGGTGCTTTGCACCAGGCCTTGGCAGGAGCTGTTCCAGTGTCTTTCTCG
GGCAGTGTAAAGCTCACATCTGGTCATCTCAAGTGTCGAGTCAAGATGGAAAAGTTGACA
CTAAAAGGCACCACCTACGGCATGTGTACGGAAAAGTTTTCTTTTGCAAAAAATCCGGCT
GACACGGGTCACGGCACTGTGGTCCTTGAACTGCAGTACACGGGATCTGATGGACCTTGC
AAAATCCCAATTTCCATTGTGGCAACACTTTCCGATCTCACCCCCATTGGTAGAATGGTC
ACAGCAAACCCTTATGTAGCTTCATCCGAAGCTAACGCGAAAGTGCTGGTTGAGATGGAA
CCACCATTTGGAGATTCATACATTGTGGTTGGAAGAGGGGACAAGCAGATAAACCATCAC
TGGCACAAAGCAGGAAGCTCCATTGGAAAAGCGTTCATCACCACCATCAAAGGAGCACAG
CGTCTAGCTGCCCTGGGCGACACGGCATGGGACTTTGGGTCGGTCGGAGGGATTTTCAAC
TCTGTAGGGAAGGCGGTGCATCAGGTCTTTGGAGGAGCCTTCAGAACTCTCTTCGGTGGC
ATGTCCTGGATCACCCAGGGTCTAATGGGAGCTCTGCTTCTGTGGATGGGGGTGAATGCG
AGAGATCGATCCATCGCACTGGTGATGTTAGCCACGGGAGGGGTGCTTCTCTTTCTCGCC
ACAAACGTCCATGCAGACTCGGGATGTGCGATAGACGTGGGAAGGAGAGAGTTGCGCTGT
GGACAAGGGATCTTCATCCACAATGATGTTGAAGCGTGGGTCGACCGGTACAAATTTATG
CCTGAAACACCGAAACAGCTGGCAAAGGTCATCGAGCAAGCCCACGCGAAAGGAATATGT
GGATTGAGGTCCGTCTCACGTCTGGAACACGTGATGTGGGAGAACATCAGAGATGAACTT
AACACCCTCCTCAGAGAGAATGCAGTGGATCTAAGTGTCGTGGTTGAGAAGCCAAAAGGA
ACGTACAAATCAGCACCGCAGAGATTAGCACTCACATCTGAAGAGTTTGAGATTGGGTGG
AAGGCTTGGGGAAAGAGCTTGGTGTTCGCACCAGAACTGGCCAACCACACTTTTGTGGTT
GACGGGCCCGAGACCAAAGAATGTCCCGATGTAAAAAGAGCTTGGAACAGCCTTGAGATC
GAAGACTTTGGATTTGGCATCATGTCCACTAGGGTTTGGCTGAAAGTCAGAGAGCACAAC
ACTACTGACTGCGACAGCTCAATAATTGGGACGGCTGTTAAAGGAGACATAGCTGTGCAC
AGTGACCTCTCCTACTGGATTGAAAGCCACAAGAACACGACATGGAGGCTCGAGAGGGCT
GTCTTTGGAGAGATCAAATCATGCACGTGGCCTGAAACACACACTCTTTGGAGTGATGGC
GTTGTTGAAAGTGATCTGATTGTGCCAGTCACCCTCGCTGGGCCAAAAAGCAATCACAAC
CGGCGTGAAGGTTACAAAGTCCAGAGCCAGGGGCCGTGGGACGAAGAAGACATCGTTCTC
GACTTTGACTATTGCCCAGGCACCACCGTCACAATCACTGAAGCATGTGGGAAGAGAGGA
CCCTCCATAAGAACCACCACTAGCAGTGGTAGATTGGTCACAGACTGGTGCTGCCGGAGC
TGCACCCTTCCCCCTTTGAGATACAGGACAAAAAATGGATGTTGGTATGGAATGGAGATA
AGACCCATGAAGCATGATGAGACGACGTTGGTAAAATCCAGCGTCAGTGCCTACCGGAGT
GACATGATTGATCCTTTTCAGTTGGGCCTTCTGGTGATGTTTCTGGCCACCCAGGAGGTC
CTGAGGAAGAGGTGGACGGCCAGATTGACTGTTCCGGCTATTGTGGGAGCTCTACTCGTG
CTGATTCTTGGGGGAATTACTTACACTGACCTGCTTAGGTATGTTCTTCTGGTTGGGGCG
GCCTTCGCCGAAGCCAACAGCGGGGGTGACGTCGTCCATCTAGCTCTCATAGCCGCCTTT
AAAATTCAACCAGGCTTTCTCGCAATGACATTTCTTAGGGGAAAGTGGACGAACCAAGAG
AACATCCTGCTGGCCCTGGGGGCAGCATTCTTTCAGATGGCGGCCACCGATTTGAACTTG
TCTCTTCCAGGAATTCTCAATGCCACTGCTACAGCTTGGATGCTCCTGAGGGCTGTCACC
CAGCCATCCACTTCTGCCATCGTCATGCCTCTGCTTTGTCTGCTGGCTCCTGGCATGAGA
CTGCTCTACCTGGACACGTATAGAATCACTCTCATCATCGTCGGCATTTGCAGCCTGATA
GGGGAGCGCCGTAGGGTGGCCGCAAAGAAGAAAGGGGCGGTATTGCTAGGGTTAGCACTA
ACATCAACAGGGCAGTTCTCTGCGTCAGTTATGGCGGCTGGGCTCATGGCATGCAATCCC
AACAAAAAGCGGGGATGGCCGGCTACAGAAGTTTTGACAGCAGTTGGATTGATGTTTGCC
ATCGTGGGTGGTCTAGCTGAGTTGGATGTTGATTCCATGTCCATTCCTTTTGTGTTGGCC
GGGCTGATGGCAGTTTCTTACACCATTTCAGGCAGATCGACAGACTTGTGGCTTGAGAGA
GCAGCTGACATAACATGGGAAACTGATGCAGCCATAACTGGAACCAGCCAACGCCTAGAT
GTGAAATTGGATGATGATGGTGACTTCCACCTTATCAACGACCCTGGAGTGCCGTGGAAG
ATATGGGTCATCCGCATGACGGCACTGGGGTTCGCAGCCTGGACACCATGGGCAATAATA
CCGGCTGGAATAGGCTATTGGCTCACTGTCAAGTACGCAAAAAGAGGAGGTGTCTTTTGG
GACACTCCGGCTCCGAGGACCTACCCCAAGGGTGACACTTCACCAGGAGTATACCGTATC
ATGAGCCGTTACATTCTGGGGACCTACCAGGCTGGAGTGGGCGTCATGTATGAAGGAGTT
TTTCACACCCTGTGGCATACCACAAGAGGGGCAGCTATCAGAAGTGGTGAAGGAAGGCTC
ACTCCCTACTGGGGTAGTGTGAAAGAAGATAGGATCACCTATGGTGGGCCATGGAAGTTT
GATAGGAAGTGGAATGGTCTCGATGATGTTCAGCTCATCGTAGTGGCCCCCGGAAAGGCA
GCCATAAACATCCAAACCAAACCAGGCATCTTTAAAACGCCACAGGGGGAAATAGGAGCA
GTCAGCCTGGACTATCCTGAAGGGACTTCAGGCTCCCCAATACTGGACAAGAATGGTGAC
ATCGTGGGCTTGTACGGGAATGGAGTCATCTTGGGCAACGGCTCGTATGTCAGTGCTATC
GTGCAAGGCGAAAGAGAAGAAGAACCCGTTCCTGAAGCGTACAACGCAGACATGCTAAGA
AAGAAGCAGCTGACAGTGTTGGACCTGCATCCAGGAGCGGGAAAGACCAGGAGGATACTC
CCCCAGATCATCAAAGATGCCATCCAGCGCCGCCTCCGTACAGCTGTGCTGGCTCCAACC
CGCGTGGTGGCTGCAGAAATGGCTGAGGCCCTCAAGGGCCTTCCGGTCCGATACCTGACC
CCAGCGGTCAACAGAGAGCACAGCGGCACAGAGATAGTGGATGTCATGTGTCATGCCACT
CTAACCCACAGACTCATGTCACCTCTAAGAGTTCCAAACTACAACCTCTTTGTGATGGAT
GAGGCTCACTTCACTGACCCAGCGAGCATAGCAGCACGAGGCTACATTGCCACAAAAGTT
GAGTTGGGCGAAGCGGCAGCAATATTCATGACTGCGACTCCCCCTGGCACTCACGATCCG
TTCCCAGACACCAATGCACCAGTTACAGATATACAAGCTGAGGTGCCTGACAGAGCCTGG
AGTAGTGGGTTTGAGTGGATAACAGAATACACCGGGAAAACAGTCTGGTTTGTCGCTAGT
GTGAAGATGGGAAATGAGATTGCACAGTGTCTTCAAAGAGCGGGAAAGAAGGTCATCCAA
CTCAACCGCAAGTCCTATGACACGGAGTATCCCAAATGCAAGAATGGAGACTGGGATTTT
GTGATAACAACAGACATCTCAGAGATGGGCGCGAACTTTGGGGCCAGCAGAGTCATTGAC
TGCCGGAAAAGCGTGAAACCCACCATTTTGGAGGAAGGCGAAGGGAGAGTGATCTTGAGC
AACCCCTCACCAATCACTAGTGCTAGCGCTGCCCAGAGGAGAGGGAGAGTAGGTAGAAAT
CCTAGTCAGATAGGTGATGAGTACCACTATGGAGGAGGCACAAGCGAAGATGACACGATC
GCAGCTCATTGGACTGAAGCAAAGATCATGTTAGACAACATCCACCTCCCAAATGGGCTT
GTTGCACAAATGTATGGGCCAGAAAGGGACAAAGCTTTCACCATGGACGGGGAATACCGG
CTGAGAGGAGAGGAGAGAAAGACCTTCCTGGAGTTGTTGAGGACTGCAGACCTACCAGTG
TGGCTTGCCTACAAAGTGGCTTCAAATGGTGTACAGTACACCGACAGGAAGTGGTGTTTT
GATGGACCAAGGTCAAACATCATTCTGGAAGACAACAATGAAGTTGAGATTGTCACCCGC
ACGGGTGAACGCAAGATGCTGAAGCCACGCTGGTTAGATGCCAGGGTCTACGCTGACCAT
CAATCGCTCAAGTGGTTCAAGGACTTTGCGGCTGGTAAGCGATCAGCTGTGGGATTCCTT
GAAGTCCTGGGGAGAATGCCTGAGCACTTTGTAGGCAAAACCAGAGAGGCTTTTGATACC
ATGTATCTGGTGGCGACAGCTGAGAAGGGAGGAAAAGCCCACCGTATGGCCCTTGAAGAG
TTGCCGGATGCTCTTGAGACTATAACACTCATTGTGGCTTTGGCCGTGATGACAGCAGGA
GTTTTTTTGCTCCTCGTTCAGAGGAGAGGCATAGGCAAGCTGGGGCTTGGCGGTATGGTG
CTAGGCCTAGCCACTTTCTTTCTGTGGATGGCTGACGTCTCAGGCACCAAGATTGCAGGA
ACCTTATTGCTGGCTCTGCTTATGATGATAGTGTTGATTCCTGAACCTGAGAAGCAACGA
TCCCAGACAGACAACCAGCTAGCTGTGTTTTTGATCTGTGTCTTGTTGGTGGTGGGAGTG
GTGGCTGCCAATGAATACGGAATGTTGGAGAGAACAAAAAGTGACCTTGGGAAAATGTTC
TCCAGCACACGTCAATCACAGAGTGCTCTGCCGCTACCTTCCATGAACGCTTTGGCATTG
GATTTGCGACCAGCAACAGCGTGGGCCTTATACGGAGGGAGCACAGTGGTTCTCACGCCC
CTGATCAAACATCTTGTAACATCAGAATACATCACTACATCTCTGGCTTCAATAAGCGCT
CAGGCTGGGTCTTTGTTCAACCTACCCCGCGGACTCCCCTTCACGGAGCTGGACTTGACA
GTGGTCTTGGTCTTTTTGGGATGCTGGGGCCAAGTGTCGTTAACAACTCTGATTACTGCG
GCAGCTCTGGCTACCCTCCACTATGGCTATATGCTACCTGGATGGCAGGCTGAAGCTTTG
AGGGCGGCTCAACGGAGAACAGCGGCCGGAATCATGAAAAATGCTGTGGTAGATGGTTTG
GTGGCTACGGATGTTCCTGAATTGGAGAGAACCACTCCCCTCATGCAAAAGAAGGTAGGC
CAGATTTTACTGATTGGGGTCAGCGCGGCGGCATTTTTAGTTAACCCGTGTGTCACAACT
GTTCGGGAAGCCGGCATCCTCATATCAGCGGCACTCCTGACTCTCTGGGACAACGGAGCC
ATCGCAGTATGGAATTCCACCACCGCGACCGGACTTTGTCACGTCATCCGTGGCAATTGG
TTGGCTGGAGCCTCCATAGCTTGGACTCTGATAAAGAATGCTGACAAACCGGCCTGCAAA
CGAGGAAGACCAGGAGGAAGGACACTGGGTGAACAATGGAAGGAAAAGCTGAACGGGCTC
AGCAAGGAGGATTTCCTGAAGTACAGGAAAGAGGCCATCACTGAAGTCGACCGGTCTGCA
GCCCGAAAAGCTAGGAGGGACGGGAACAAAACTGGAGGACACCCAGTGTCCAGAGGCTCC
GCAAAGCTGAGATGGATGGTAGAACGCCAATTCGTCAAACCAATTGGCAAGGTGGTTGAC
CTAGGTTGTGGGCGAGGAGGATGGAGTTACTATGCAGCCACGCTCAAAGGCGTCCAAGAA
GTCAGAGGCTATACGAAGGGAGGACCTGGACATGAGGAACCGATGCTTATGCAAAGCTAT
GGTTGGAACCTTGTCACCATGAAGAGCGGAGTGGACGTGTACTATAAACCATCTGAGCCG
TGCGATACGCTCTTTTGTGACATTGGAGAATCATCTTCTAGTGCTGAAGTGGAAGAACAA
CGTACTCTGAGGATTTTGGAAATGGTCTCTGATTGGCTGCAGAGAGGACCAAGAGAGTTC
TGCATCAAGGTTCTCTGCCCATACATGCCACGCGTCATGGAGCGCTTGGAAGTTCTACAA
CGGAGGTATGGAGGAGGATTGGTTCGGGTCCCTCTTTCCAGAAATTCCAACCATGAGATG
TACTGGGTCAGTGGAGCTGCCGGCAACATTGTTCACGCAGTGAATATGACGAGTCAGGTG
CTCATAGGGCGAATGGAGAAGAGAACATGGCATGGGCCAAAATACGAGGAGGACGTTAAC
CTTGGAAGTGGAACAAGAGCTGTTGGGAAGCCCCAGCCACATTCCAACCAGGAGAAGATT
AAAGCCAGGATTCAAAGATTGAAAGAGGAGTATGCAGCCACATGGCACCATGACAAGGAC
CACCCATACCGGACTTGGACCTACCACGGAAGTTACGAAGTGAAACCGACCGGTTCAGCA
AGCTCCTTGGTCAACGGAGTCGTCCGCCTAATGAGCAAGCCCTGGGATGCAATTCTCAAC
GTGACCACCATGGCGATGACTGACACCACTCCGTTTGGGCAGCAGAGGGTTTTCAAAGAA
AAGGTTGACACCAAGGCCCCAGAACCCCCTTCTGGAGTTAGAGAGGTGATGGATGAGACC
ACTAACTGGCTATGGGCTTTTCTCGCACGAGAAAAGAAGCCAAGGTTGTGCACCAGGGAA
GAGTTTAAAAGGAAGGTCAACAGCAACGCTGCTTTGGGAGCCATGTTTGAAGAGCAGAAC
CAATGGAGTAGTGCTAGGGAGGCTGTAGAGGACCCTCGGTTCTGGGAAATGGTGGACGAA
GAAAGGGAGAACCATCTGAAAGGAGAGTGCCACACATGCATTTACAACATGATGGGGAAG
CGTGAGAAGAAGCTCGGAGAGTTTGGCAAAGCGAAAGGCAGTCGAGCTATATGGTTCATG
TGGCTAGGCGCCAGATTCCTGGAGTTTGAAGCCCTGGGCTTTCTGAATGAGGACCATTGG
TTAGGAAGAAAGAACTCTGGAGGAGGTGTTGAAGGGCTTGGTGTCCAAAAACTTGGTTAC
ATTCTGCGTGAGATGAGTCACCATTCAGGTGGGAGAATGTACGCAGATGACACAGCCGGC
TGGGACACCCGGATAACCAGGGCCGATCTTGATAACGAGGCCAAAGTCTTGGAGCTGATG
GAAGGTGAGCACAGACAACTGGCTAGAGCGATCATTGAGCTGACCTACAAACACAAGGTG
GTGAAAGTTATGCGACCTGGCACAGATGGGAAGACCGTCATGGATGTGATTTCCCGAGAA
GATCAGAGAGGAAGTGGACAGGTTGTGACCTATGCTCTCAACACATTCACCAACATTGCT
GTCCAGCTTATCAGACTGATGGAAGCTGAGGGAGTGATTGGGCAGGAACATCTGGAAAGT
CTTCCCCGGAAAACCAAATACGCTGTGAGAACCTGGCTCTTTGAGAACGGAGAAGAAAGG
GTGACCCGCATGGCTGTGAGTGGAGATGATTGTGTTGTCAAGCCCCTGGATGATCGGTTT
GCCAATGCCCTGCACTTTCTCAATTCGATGTCTAAGGTCAGAAAAGACGTGCCAGAGTGG
AAACCCTCCTCGGGATGGCACGATTGGCAGCAAGTGCCTTTCTGCTCAAACCACTTTCAG
GAATTGATCATGAAGGACGGAAGGACTTTGGTGGTTCCCTGCCGGGGTCAGGATGAACTC
ATTGGGAGGGCGCGAGTCTCCCCCGGCTCTGGATGGAATGTTAGGGACACCGCATGCTTG
GCCAAGGCCTACGCTCAGATGTGGCTCTTGCTGTACTTCCACAGAAGAGATCTGAGGTTG
ATGGCAAACGCCATCTGCTCAGCAGTCCCCAGCAATTGGGTTCCCACTGGCAGGACTTCA
TGGTCAGTGCATGCCACAGGTGAATGGATGACAACTGATGACATGTTGGAAGTGTGGAAC
AAAGTGTGGATTCAAGACAATGAATGGATGCTGGACAAGACCCCAGTTCAAAGCTGGACA
GACATCCCTTACACCGGGAAGCGGGAAGACATATGGTGTGGAAGCCTGATAGGCACGCGA
ACACGGGCAACGTGGGCTGAAAACATCTACGCGGCCATAAACCAGGTGAGGGCCATTATT
GGCCAGGAAAAGTACAGGGATTACATGCTTTCACTTAGAAGATATGAAGAAGTTAGCGTC
CAAGAGGACAGGGTTTTGTAAATAAGTGTT--TAGGGTTTTGTAATTTA---ATTGAATA
TGCAATGTGATTTGGTTGTAAATAATTGATTGTGTAGCTTCATTTAGTATTATTTTAGGA
TAGTAGAAGTTAAGGCTTTATTTAGTTATTTTATTTAATTGAATTTGATAGTCAGGCCAG
GGTAACCTGCCACCGGAAGTTGAGTAGACGGTGCTGCCTGCGACTCAACCCCAGGCGGAC
TGGGTTAACAAAGCTGACCGTTGATGATAGGAAAGCCCCTCAGAACCGTTTCGGAGAGGG
ACCCTGCYTATTGGAAGCGTCCAGCCCGTGTCAGGCCGCAAAGCGCCACTTCGCCAAGGA
GTGCAGCCTGTACGGCCCCAGG-AGGACTGGGTTACCAAAGCCGAAAGGCCCCCACGGCC
CAAGCGAACAGACGGTGATGCGAACTG-TTCGTGGAAGGACTAGAGGTTAGAGGAGACCC
CGTGGAACTTAGGTGCGGCCCAAGCCGTTTCCGAAGCTGTAGGAACGGTGGAAGGACTAG
AGGTTAGAGGAGACCCCGCATCATGAGCATCAAAAAACAGCATATTGACACCTGGGAATT
AGACTAGGAGATCTTCTGCTCTATTCCAACATCAACCACAAGGCACAGAGCGCCGAAAAT
TGTGGCTGATGGTGAACAAGACCACAGGATCTA

#KY426765.1_Usutu_virus_strain_V507_complete_genome
------------------------------------------------------------
-----------------CTTTGAGCGTTGATTTTCAATGTCTAAGAAACCAGGAGGGCCC
GGAAGAAACCGGGCCATCAATATGCTGAAACGCGGCATACCCCGCGTATTCCCACTAGTG
GGAGTGAAGAGGGTAGTCATGGGCTTGTTGGATGGAAGAGGACCAGTGCGATTCGTGCTG
GCCTTGATGACATTCTTCAAGTTCACCGCGCTTGCCCCGACAAAGGCCTTGCTAGGCCGT
TGGAAGCGCATCAACAAGACCACGGCAATGAAACACCTGACTAGCTTCAAAAAGGAATTA
GGAACAATGATCAACGTGGTCAACAATCGGGGCACAAAAAAGAAGAGAAGCAACAATGGA
CCAGGACTATTGATGATTATAACACTCATGACGGCTGTTTCAATGGTTTCCTCTTTAAAG
CTTTCCAACTTCCAGGGGAAAGTCATGATGACCATCAACGCGACTGACATGGCAGATGTC
ATTGTTGTTCCCACGCAACATGGGAAAAACCAGTGCTGGATTAGAGCCATGGATGTCGGG
TACATGTGTGATGACACCATCACTTATGAATGCCCCAAGCTGGATGCAGGGAATGACCCA
GAAGACATTGACTGTTGGTGTGATAAACAACCCATGTATGTCCACTATGGAAGGTGCACA
AGAACCAGACATTCGAAGCGGAGTCGGCGGTCGATCGCAGTGCAGACGCACGGGGAAAGT
ATGCTGGCTAACAAGAAGGATGCCTGGCTAGACTCAACCAAGGCCTCGAGATACCTGATG
AAGACTGAAAATTGGATTATCAGGAATCCTGGGTACGCTTTTGTAGCTGTCCTCTTGGGC
TGGATGCTGGGAAGCAACAATGGACAAAGGGTCGTTTTCGTCGTTCTTTTACTTCTTGTG
GCGCCTGCTTACAGCTTCAACTGCCTTGGCATGAGCAACAGAGACTTCCTTGAGGGAGTC
TCTGGTGCTACCTGGGTCGACGTGGTTTTGGAAGGTGACAGCTGCATAACCATCATGGCT
AAGGACAAGCCGACCATTGACATTAAGATGATGGAAACTGAAGCCACGAGTTTGGCTGAA
GTGAGAAGCTACTGCTATCTAGCCACTGTCTCAGATGTTTCAACTGTCTCCAACTGTCCA
ACAACTGGGGAGGCCCACAATCCTAAGAGAGCTGAGAACACGTATGTGTGCAAAAGTGGT
GTCACTGACAGGGGCTGGGGCAATGGCTGTGGACTATTTGGCAAAGGAAGTATAGACACG
TGCGCCAACTTCACCTGCTCCCTGAAAGCGGTGGGCCGGATGATCCAACCGGAAAATGTT
AAGTATGAAGTGGGAATCTTCATACATGGTTCCACCAGCTCTGACACTCACGGTAACTAT
TCTTCACAACTAGGAGCATCACAGGCTGGGCGATTTACCATCACTCCCAACTCCCCAGCC
ATCACTGTGGAGATGGGTGACTATGGAGAAATATCAGTTGAGTGTGAACCAAGAAACGGG
TTGAACACTGAGGCGTACTACATCATGTCAGTGGGCACCAAACACTTCCTTGTCCATAGA
GAATGGTTTAACGACTTGGCCCTCCCATGGACTTCACCAGCCAGCTTAAATTGGAGAAAT
AGAGAGACACTACTAGAATTCGAAGAGCCCCATGCCACAAAGCAATCAGTTGTGGCGCTT
GGTTCCCAGGAAGGTGCTTTGCACCAGGCCTTGGCAGGAGCTGTTCCAGTGTCTTTCTCG
GGCAGTGTAAAGCTCACATCTGGTCATCTCAAGTGTCGAGTCAAGATGGAAAAGTTGACA
CTAAAAGGCACCACCTACGGCATGTGTACGGAAAAGTTTTCTTTTGCAAAAAATCCGGCT
GACACGGGTCACGGCACTGTGGTCCTTGAACTGCAGTACACGGGATCTGATGGACCTTGC
AAAATCCCAATTTCCATTGTGGCAACACTTTCCGATCTCACCCCCATTGGTAGAATGGTC
ACAGCAAACCCTTATGTAGCTTCATCTGAAGCTAACGCGAAAGTGCTGGTTGAGATGGAA
CCACCATTTGGAGATTCATACATTGTGGTTGGAAGAGGGGACAAGCAGATAAACCATCAC
TGGCACAAAGCAGGAAGCTCCATTGGAAAAGCGTTCATCACCACCATCAAAGGAGCACAG
CGTCTAGCTGCCCTGGGCGACACGGCATGGGACTTTGGGTCGGTCGGAGGGATTTTCAAC
TCTGTAGGGAAGGCGGTGCATCAGGTCTTTGGAGGAGCCTTCAGAACTCTCTTCGGTGGC
ATGTCCTGGATCACCCAGGGTCTAATGGGAGCTCTGCTTCTGTGGATGGGGGTGAATGCG
AGAGATCGATCCATCGCACTGGTGATGTTAGCCACGGGAGGGGTGCTTCTCTTTCTCGCC
ACAAACGTCCATGCAGACTCGGGATGTGCGATAGACGTGGGGAGGAGAGAGTTGCGCTGT
GGACAAGGGATCTTCATCCACAATGATGTTGAAGCGTGGGTCGACCGGTACAAATTTATG
CCTGAAACACCGAAACAGCTGGCAAAGGTCATCGAGCAAGCCTACGCGAAAGGAATATGT
GGATTGAGGTCCGTCTCACGTCTGGAACACGTGATGTGGGAGAACATCAGAGATGAACTT
AACACCCTCCTCAGAGAGAATGCAGTAGATCTAAGTGTCGTGGTTGAGAAGCCAAAAGGA
ATGTACAAATCAGCACCGCAGAGATTAGCACTCACATCTGAAGAGTTTGAGATTGGGTGG
AAGGCTTGGGGAAAGAGCTTGGTGTTCGCACCAGAACTGGCCAACCACACTTTTGTGGTT
GACGGGCCCGAGACCAAAGAATGTCCCGATGTAAAAAGAGCTTGGAACAGCCTTGAGATC
GAAGACTTTGGATTTGGCATCATGTCCACTAGGGTTTGGCTGAAAGTCAGAGAGCACAAC
ACTACTGACTGCGACAGCTCAATAATTGGGACGGCTGTTAAAGGAGACATAGCTGTGCAC
AGTGACCTCTCCTACTGGATTGAAAGCCACAAGAACACGACATGGAGGCTCGAGAGGGCT
GTCTTTGGAGAGATCAAATCATGCACGTGGCCTGAAACACACACTCTTTGGAGTGATGGC
GTTGTTGAAAGTGATCTGGTTGTGCCAGTCACCCTCGCTGGGCCAAAAAGCAATCACAAC
CGGCGTGAAGGTTACAAAGTCCAGAGCCAGGGGCCGTGGGACGAAGAAGACATCGTTCTT
GACTTTGACTATTGCCCAGGCACCACCGTCACAATCACTGAAGCATGTGGGAAGAGAGGA
CCCTCCATAAGAACCACTACTAGCAGTGGTAGATTGGTCACAGACTGGTGCTGCCGGAGC
TGCACCCTTCCCCCTTTGAGATACAGGACAAAAAATGGATGTTGGTATGGAATGGAGATA
AGACCCATGAAGCATGATGAGACGACGTTGGTAAAATCCAGCGTCAGTGCCTACCGGAGT
GACATGATTGATCCTTTTCAGTTGGGCCTTCTGGTGATGTTTCTGGCCACCCAGGAGGTC
CTGAGGAAGAGGTGGACGGCCAGATTGACTGTTCCGGCTATTGTGGGAGCTCTACTCGTG
CTGATTCTTGGGGGAATTACTTACACTGACCTGCTTAGGTATGTTCTTCTGGTTGGGGCG
GCCTTCGCCGAAGCCAACAGCGGGGGTGACGTCGTCCATCTAGCTCTCATAGCCGCCTTT
AAAATTCAACCAGGCTTTCTCGCAATGACATTTCTTAGGGGAAAGTGGACGAACCAAGAG
AACATCCTGCTGGCCCTGGGGGCAGCATTCTTTCAGATGGCGGCCACCGATTTGAACTTG
TCTCTTCCAGGAATTCTCAATGCCACTGCTACAGCTTGGATGCTCCTGAGGGCTGTCACC
CAGCCATCCACTTCTGCCATCGTCATGCCTCTGCTTTGCCTGCTGGCTCCTGGCATGAGA
CTGCTCTACCTGGACACGTATAGAATCACTCTCATCATCGTCGGCATTTGCAGCCTGATA
GGGGAGCGCCGTAGGGTGGCCGCAAAGAAGAAAGGGGCGGTATTGCTAGGGTTAGCACTA
ACATCAACAGGGCAGTTCTCTGCGTCAGTTATGGCGGCTGGGCTCATGGCATGCAATCCC
AACAAAAAGCGGGGATGGCCGGCTACAGAAGTTTTGACAGCAGTTGGATTGATGTTTGCC
ATCGTGGGTGGTCTAGCTGAGTTGGATGTTGATTCCATGTCCATTCCTTTTGTGTTGGCC
GGGCTGATGGCAGTTTCTTACACCATTTCAGGCAAATCGACAGACTTGTGGCTTGAGAGA
GCAGCTGACATAACATGGGAAACTGATGCAGCCATAACTGGAACCAGCCAACGCCTAGAT
GTGAAATTGGATGATGATGGTGACTTCCACCTTATCAACGACCCTGGAGTGCCGTGGAAG
ATATGGGTCATCCGCATGACGGCACTGGGGTTCGCAGCCTGGACACCATGGGCAATAATA
CCGGCTGGAATAGGCTATTGGCTCACTGTCAAGTACGCAAAAAGAGGAGGTGTCTTTTGG
GACACTCCGGCTCCGAGGACCTACCCCAAGGGTGACACTTCACCAGGAGTATACCGTATC
ATGAGCCGTTACATTCTGGGGACCTACCAGGCTGGAGTGGGCGTCATGTATGAAGGAGTT
TTTCACACCCTGTGGCATACCACAAGAGGGGCAGCTATTAGAAGTGGTGAAGGAAGGCTC
ACTCCCTACTGGGGTAGTGTGAAAGAAGATAGGATCACCTATGGTGGGCCATGGAAGTTT
GATAGGAAGTGGAATGGTCTCGATGATGTTCAGCTCATCGTAGTGGCCCCCGGAAAGGCA
GCCATAAACATCCAAACCAAACCAGGCATCTTCAAAACGCCACAGGGGGAAATAGGAGCA
GTCAGCCTGGACTATCCTGAAGGGACTTCAGGCTCCCCAATACTGGACAAGAATGGTGAC
ATCGTGGGCTTGTACGGGAATGGAGTCATCTTGGGCAACGGCTCGTATGTCAGTGCTATC
GTGCAAGGCGAAAGAGAAGAAGAACCCGTTCCTGAGGCGTACAACGCAGACATGCTAAGA
AAGAAGCAGCTGACAGTGTTGGACCTGCATCCAGGAGCGGGAAAGACCAGGAGGATACTC
CCCCAGATCATCAAAGATGCCATCCAGCGCCGCCTCCGTACAGCTGTGCTGGCTCCAACC
CGCGTGGTGGCTGCAGAAATGGCTGAGGCCCTCAAGGGCCTTCCGGTTCGATACCTGACC
CCAGCGGTCAACAGAGAGCACAGCGGCACAGAGATAGTGGATGTCATGTGTCATGCCACT
CTAACCCACAGGCTCATGTCACCTCTAAGAGTTCCAAACTACAACCTCTTTGTGATGGAT
GAGGCTCACTTCACTGACCCAGCGAGCATAGCAGCACGAGGCTACATTGCCACAAAAGTT
GAGTTGGGCGAAGCGGCAGCAATATTTATGACTGCGACTCCCCCTGGCACTCACGATCCG
TTCCCAGACACCAATGCACCAGTTACAGATATACAAGCTGAGGTGCCTGACAGAGCCTGG
AGTAGTGGGTTTGAGTGGATAACAGAATACACCGGGAAAACAGTCTGGTTTGTCGCTAGT
GTGAAGATGGGAAATGAGATTGCACAGTGTCTTCAAAGAGCGGGAAAGAAGGTCATCCAA
CTCAACCGCAAGTCCTATGACACGGAGTATCCCAAATGCAAGAATGGAGACTGGGATTTT
GTGATAACAACAGACATCTCAGAGATGGGCGCGAACTTTGGGGCCAGCAGAGTCATTGAC
TGCCGGAAAAGCGTGAAACCCACCATTTTGGAGGAAGGCGAAGGGAGAGTGATCTTGAGC
AACCCCTCACCAATCACTAGTGCTAGCGCTGCCCAGAGGAGAGGGAGAGTAGGTAGAAAT
CCTAGTCAGATAGGTGATGAGTACCACTATGGAGGAGGCACAAGCGAAGATGACACGATC
GCAGCTCATTGGACTGAAGCAAAGATCATGTTAGACAACATCCACCTCCCAAATGGGCTT
GTTGCACAAATGTATGGGCCAGAAAGAGACAAAGCTTTCACCATGGACGGGGAATACCGG
CTGAGAGGAGAGGAGAGAAAGACCTTCCTGGAGTTGTTGAGGACTGCAGACCTACCAGTG
TGGCTTGCCTACAAAGTGGCTTCAAATGGTGTACAGTACACCGACAGGAAGTGGTGTTTT
GATGGACCAAGGTCAAACATCATTCTGGAAGACAACAATGAAGTTGAGATTGTCACCCGC
ACGGGTGAACGCAAGATGCTGAAGCCACGCTGGTTAGATGCCAGGGTCTACGCTGACCAT
CAATCGCTCAAGTGGTTCAAGGACTTTGCGGCTGGTAAGCGATCAGCTGTGGGATTCCTT
GAAGTCCTGGGGAGAGTGCCTGAGCACTTTGCAGGCAAAACCAGAGAGGCTTTTGATACC
ATGTATCTGGTGGCGACAGCTGAGAAGGGAGGAAAAGCTCACCGTATGGCCCTTGAAGAG
TTGCCGGATGCTCTTGAGACTATAACACTCATTGTGGCTTTGGCCGTGATGACAGCAGGA
GTTTTCTTGCTCCTCGTTCAGAGGAGAGGCATAGGCAAGCTGGGGCTTGGCGGTATGGTG
CTAGGCCTAGCCACTTTCTTTCTGTGGATGGCTGACGTCTCAGGCACCAAGATCGCAGGA
ACCTTATTGCTGGCTCTGCTTATGATGATAGTGTTGATTCCTGAACCAGAGAAGCAACGA
TCCCAGACAGACAACCAGCTAGCTGTGTTTTTGATCTGTGTCTTGTTGGTGGTGGGAGTG
GTGGCTGCCAATGAATACGGAATGTTGGAGAGAACAAAAAGTGACCTTGGGAAAATGTTC
TCCAGCACACGTCAACCACAGAGTGCTCTGCCGCTACCTTCCATGAACGCTTTGGCATTG
GATTTGCGACCAGCAACAGCGTGGGCCTTATACGGAGGGAGCACAGTGGTTCTCACGCCC
CTGATCAAACATCTTGTAACATCAGAATACATCACTACATCTCTGGCTTCAATAAGCGCT
CAGGCTGGGTCTTTGTTCAACCTACCCCGCGGACTCCCCTTCACGGAGCTGGACTTGACA
GTGGTCTTGGTCTTTTTGGGATGCTGGGGCCAAGTGTCGTTAACAACTCTGATTACTGCG
GCAGCTCTGGCTACCCTCCACTATGGCTATATGCTACCTGGATGGCAGGCTGAGGCTTTG
AGGGCGGCTCAACGGAGAACAGCGGCCGGAATCATGAAAAATGCTGTGGTAGATGGTTTG
GTGGCTACGGATGTTCCTGAATTGGAGAGAACCACTCCCCTCATGCAAAAGAAGGTAGGC
CAGATTTTACTGATTGGGGTCAGCGCGGCGGCATTTTTAGTTAACCCGTGTGTCACAACT
GTTCGGGAAGCCGGCATCCTCATATCAGCGGCACTCCTGACTCTCTGGGACAACGGAGCC
ATTGCAGTATGGAATTCCACCACCGCGACCGGACTTTGTCACGTCATCCGTGGCAATTGG
TTGGCTGGAGCCTCCATAGCTTGGACTCTGATAAAGAATGCTGACAAACCGGCCTGCAAA
CGAGGAAGACCAGGAGGAAGGACACTGGGTGAACAGTGGAAGGAAAAGCTGAACGGGCTC
AGCAAGGAGGATTTCCTGAAGTACAGGAAAGAGGCCATCACTGAAGTCGACCGGTCTGCA
GCCCGAAAAGCTAGGAGGGACGGGAACAAAACTGGAGGACACCCAGTGTCCAGAGGCTCC
GCAAAGCTGAGATGGATGGTAGAACGCCAATTCGTCAAACCAATTGGCAAGGTGGTTGAC
CTAGGTTGTGGGCGAGGAGGATGGAGTTACTATGCAGCCACGCTCAAAGGCGTCCAAGAA
GTCAGAGGCTATACGAAAGGAGGACCTGGACATGAGGAACCGATGCTTATGCAAAGCTAT
GGTTGGAACCTTGTCACCATGAAGAGCGGAGTGGACGTGTACTATAAACCATCTGAGCCG
TGCGATACGCTTTTTTGTGACATTGGAGAATCATCTTCTAGTGCTGAAGTGGAAGAACAA
CGTACTCTGAGGATTTTGGAAATGGTCTCTGATTGGCTGCAGAGAGGACCAAGAGAGTTC
TGCATCAAGGTTCTCTGCCCATACATGCCACGCGTTATGGAGCGCTTGGAAGTTCTACAA
CGGAGGTATGGAGGAGGATTGGTTCGAGTCCCTCTTTCCAGAAATTCCAACCATGAGATG
TACTGGGTCAGTGGAGCTGCCGGCAACATTGTTCACGCAGTGAATATGACGAGTCAGGTG
CTCATAGGGCGAATGGAGAAGAGAACATGGCATGGGCCAAAATACGAGGAGGACGTTAAC
CTTGGAAGTGGAACAAGAGCTGTTGGGAAGCCCCAGCCACATTCCAACCAGGAGAAGATT
AAAGCCAGGATTCAAAGATTGAAAGAGGAGTATGCAGCCACATGGCACCATGACAAGGAC
CACCCATACCGGACTTGGACCTACCACGGAAGTTACGAAGTGAAACCGACCGGTTCAGCA
AGCTCCTTGGTCAACGGAGTCGTCCGCCTAATGAGCAAGCCCTGGGATGCAATTCTCAAC
GTGACCACCATGGCGATGACTGACACCACTCCGTTTGGGCAGCAGAGGGTTTTCAAAGAA
AAGGTTGACACCAAGGCCCCAGAACCCCCTTCTGGAGTTAGAGAGGTGATGGATGAGACC
ACTAACTGGCTATGGGCTTTTCTCGCACGAGAAAAGAAGCCAAGGTTGTGCACCAGGGAA
GAGTTTAAAAGGAAGGTCAACAGCAACGCTGCTTTGGGAGCCATGTTTGAAGAGCAGAAC
CAATGGAGCAGTGCTAGGGAGGCTGTAGAGGACCCTCGGTTCTGGGAAATGGTGGACGAA
GAAAGGGAGAACCATCTGAAAGGAGAGTGCCACACATGCATTTACAACATGATGGGGAAG
CGTGAGAAGAAGCTCGGAGAGTTTGGCAAAGCGAAAGGCAGTCGAGCTATATGGTTCATG
TGGCTAGGCGCCAGATTCCTGGAGTTTGAAGCCCTGGGCTTTCTGAATGAGGACCATTGG
TTAGGAAGAAAGAATTCTGGAGGAGGTGTTGAAGGGCTTGGTGTCCAAAAACTTGGTTAC
ATTCTGCGTGAGATGAGTCACCATTCAGGTGGGAGAATGTACGCAGATGACACAGCCGGC
TGGGACACCCGGATAACCAGGGCCGATCTTGATAACGAGGCCAAAGTTTTGGAGCTGATG
GAAGGTGAGCACAGACAACTGGCTAGAGCGATCATTGAGCTGACCTACAAACACAAGGTG
GTGAAAGTTATGCGACCTGGCACAGATGGGAAGACCGTCATGGATGTGATTTCCCGAGAA
GATCAGAGAGGAAGTGGACAGGTTGTGACCTATGCTCTCAACACATTCACCAACATTGCT
GTCCAGCTTATCAGACTGATGGAAGCTGAGGGAGTGATTGGGCAGGAACATCTGGAAAGT
CTTCCCCGGAAAACCAAATACGCTGTGAGAACCTGGCTCTTTGAGAACGGAGAAGAAAGG
GTGACCCGCATGGCTGTGAGTGGAGATGATTGTGTTGTCAAGCCCCTGGATGATCGGTTT
GCCAATGCCCTGCACTTTCTCAATTCGATGTCTAAGGTCAGAAAAGACGTGCCAGAGTGG
AAACCCTCCTCGGGATGGCACGATTGGCAGCAAGTGCCTTTCTGCTCAAACCACTTTCAG
GAATTGATCATGAAGGACGGAAGGACTTTGGTGGTTCCCTGCCGGGGTCAGGATGAACTC
ATTGGGAGGGCGCGAGTCTCCCCCGGCTCTGGATGGAATGTTAGGGACACCGCATGCTTG
GCCAAGGCCTACGCTCAGATGTGGCTCTTGCTGTACTTCCACAGAAGAGATCTGAGGTTG
ATGGCAAACGCCATCTGCTCAGCAGTCCCCAGCAATTGGGTTCCCACTGGCAGGACTTCA
TGGTCAGTGCATGCCACAGGTGAATGGATGACAACTGATGACATGTTGGAAGTGTGGAAC
AAAGTGTGGATTCAAGACAATGAATGGATGCTGGACAAGACCCCAGTTCAAAGCTGGACA
GACATCCCTTACACCGGGAAGCGGGAAGACATATGGTGTGGAAGCCTGATAGGCACGCGA
ACACGGGCAACGTGGGCTGAAAACATCTACGCGGCCATAAACCAGGTGAGGGCCATTATT
GGCCAGGAAAAGTACAGGGATTACATGCTTTCACTTAGAAGATATGAAGAAGTTAGCGTC
CAAGAGGACAGGGTTTTGTAAATAAGTGTT--TAGGGTTTTGTAATTTA---ATTGAATA
TGCAATGTGATTTGGTTGTAAATAATTGATTGTGTAGCTTCATTTAGTATTATTTTAGGA
TAGTAGAAGTTAAGGTTTTATTCAGTTATTTTATTTAATTGAATTTGATAGTCAGGCCAG
GGTAACCTGCCACCGGAAGTTGAGTAGACGGTGCTGCCTGCGACTCAACCCCAGGCGGAC
TGGGTTAACAAAGCTGACCGTTGATGATAGGAAAGCCCCTCAGAACCGTTTCGGAGAGGG
ACCCTGCTTATTGGAAGCGTCCAGCCCGTGTCAGGCCGCAAAGCGCCACTTCGCCAAGGA
GTGCAGCCTGTATGGCCCCAGG-AGGACTGGGTTACCAAAGCCGAAAGGCCCCCACGGCC
CAAGCGAACAGACGGTGATGCGAACTG-TTCGTGGAAGGACTAGAGGTTAGAGGAGACCC
CGTGGAACTTAGGTGCGGCCCAAGCCGTTTCCGAAGCTGTAGGAACGGTGGAAGGACTAG
AGGTTAGAGGAGACCCCGCATCATAAGCATCAAGAAACAGCATATTGACACA--------
------------------------------------------------------------
---------------------------------

#MG888044.1_Usutu_virus_strain_USUV/SRB/Titel/2014_polyprotein_gene_complete_cds
------------------------------------------------------------
------------------------------------ATGTCTAAGAAACCAGGAGGGCCC
GGAAGAAACCGGGCCATCAATATGCTGAAACGCGGCATACCCCGCGTATTCCCACTAGTG
GGAGTGAAGAGGGTAGTCATGGGCTTGTTGGATGGAAGAGGACCAGTGCGATTCGTGCTG
GCCTTGATGACATTCCTCAAGTTCACCGCGCTTGCCCCGACGAAGGCCTTGCTAGGCCGT
TGGAAGCGCATCAACAAGACCACGGCAATGAAACACCTGACTAGCTTCAAAAAGGAATTA
GGAACAATGATCAACGTGGTTAACAATCGGGGCACAAAAAAGAAGAGAGGCAACAATGGA
CCAGGACTAGTGATGATCATAACACTCATGACGGTTGTTTCAATGGTTTCCTCTTTAAAG
CTTTCCAACTTCCAGGGGAAAGTCATGATGACCATCAACGCGACTGATATGGCGGATGTC
ATTGTTGTTCCCACGCAACATGGGAAAAACCAGTGCTGGATTAGAGCCATGGATGTCGGG
TATATGTGTGATGATACCATCACTTATGAATGCCCCAAACTGGATGCAGGAAATGACCCA
GAAGACATTGACTGTTGGTGTGACAAACAACCCATGTATGTTCACTATGGAAGGTGCACA
AGAACCAGACACTCGAAGCGGAGTCGGCGGTCGATTGCAGTGCAGACGCACGGGGAGAGT
ATGCTGGCTAACAAGAAGGATGCTTGGCTAGACTCAACCAAGGCTTCGAGATACCTGATG
AAGACTGAGAATTGGATTATCAGGAATCCTGGGTATGCTTTTGTAGCTGTCCTCTTGGGC
TGGATGCTGGGAAGCAACAATGGACAAAGGGTCGTTTTCGTCGTTCTCTTACTTCTTGTG
GCGCCTGCTTATAGCTTCAACTGCCTTGGTATGAGCAACAGAGACTTCCTTGAGGGAGTC
TCTGGTGCTACCTGGGTTGACGTGGTTTTGGAAGGTGACAGCTGCATAACCATCATGGCC
AAGGACAAGCCGACCATTGACATTAAGATGATGGAAACTGAAGCCACGAACCTGGCTGAA
GTGAGAAGCTACTGCTATCTAGCCACTGTCTCAGATGTTTCAACTGTCTCCAACTGTCCA
ACAACTGGGGAGGCCCACAATCCTAAGAGAGCTGAGGACACGTACGTGTGCAAAAGTGGT
GTCACTGACAGGGGCTGGGGCAATGGCTGTGGACTATTTGGCAAAGGAAGTATAGACACG
TGTGCCAACTTCACCTGCTCCCTGAAAGCGATGGGCCGGATGATCCAACCGGAAAATGTT
AAGTATGAAGTGGGAATCTTCATACATGGTTCTACCAGCTCTGACACTCACGGCAACTAT
TCTTCACAACTAGGAGCATCACAGGCTGGGCGGTTTACCATCACTCCCAACTCCCCAGCC
ATCACTGTGAAGATGGGTGACTATGGAGAAATATCAGTTGAGTGTGAACCAAGAAACGGG
TTGAACACTGAGGCATACTACATCATGTCAGTGGGCACCAAACACTTCCTTGTCCATAGA
GAATGGTTTAATGACTTGGCCCTCCCATGGACTTCACCAGCTAGCTCAAATTGGAGAAAT
AGAGAGATACTACTAGAGTTCGAAGAGCCCCATGCCACAAAGCAATCAGTTGTGGCGCTT
GGTTCCCAGGAAGGTGCTTTGCACCAGGCCTTGGCAGGAGCTGTTCCAGTGTCTTTCTCG
GGCAGTGTCAAGCTCACATCTGGTCATCTCAAGTGTCGAGTCAAGATGGAAAAGTTGACA
CTAAAAGGCACCACCTACGGCATGTGCACGGAAAAGTTTTCTTTTGCAAAAAATCCGGCT
GACACGGGTCACGGCACTGTGGTCCTTGAACTGCAGTACACGGGATCTGACGGACCTTGC
AAAATCCCAATTTCCATTGTGGCATCACTTTCCGATCTCACCCCCATTGGTAGAATGGTT
ACAGCAAACCCTTATGTGGCTTCATCCGAAGCCAACGCGAAAGTGTTGGTTGAGATGGAA
CCACCGTTTGGAGATTCATACATTGTGGTTGGAAGAGGGGATAAGCAGATAAACCATCAC
TGGCACAAAGCAGGAAGTTCCATTGGAAAAGCGTTCATCGCCACTATCAAAGGGGCACAG
CGTCTAGCTGCCCTAGGCGACACAGCGTGGGACTTTGGGTCGGTCGGAGGGATTTTCAAT
TCTGTAGGAAAGGCGGTACATCAGGTCTTTGGAGGAGCCTTCAGAACTCTCTTCGGTGGC
ATGTCCTGGATCACTCAGGGTCTAATGGGAGCTCTGCTTCTATGGATGGGGGTGAATGCG
AGAGATCGATCCATCGCACTGGTGATGTTAGCCACGGGAGGGGTGCTCCTCTTTCTCGCC
ACAAACGTCCATGCAGACTCGGGATGTGCGATAGACGTGGGAAGGAGAGAGTTGCGCTGT
GGACAAGGGATTTTTATCCACAATGATGTTGAAGCGTGGGTCGACCGGTACAAATTTATG
CCTGAAACACCAAAACAGCTGGCAAAGGTTATCGAGCAAGCCCACGCGAAAGGAATATGT
GGATTGAGGTCCGTCTCACGTCTGGAACACGTGATGTGGGAGAACATCAGAGATGAACTC
AACACCCTCCTCAGAGAGAATGCAGTAGATCTAAGTGTCGTGGTTGAGAAGCCAAAAGGA
ATGTACAAATCAGCACCACAGAGATTGGCACTCACATCTGAAGAGTTTGAGATTGGGTGG
AAGGCTTGGGGAAAGAGCTTGGTGTTCGCACCAGAACTGGCCAACCACACTTTTGTGGTT
GACGGGCCCGAGACCAAAGAATGTCCCGATGCAAAAAGAGCTTGGAACAGCCTTGAGATT
GAAGACTTTGGATTTGGCATCATGTCCACCAGGGTTTGGCTGAAAGTCAGAGAACACAAC
ACTACTGACTGCGACAGCTCAATAATTGGGACGGCTGTTAAAGGAGACATAGCTGTGCAC
AGTGACCTCTCCTACTGGATTGAAAGCCACAAGAACACGACATGGAGGCTCGAGAGGGCT
GTCTTTGGAGAGATCAAATCATGCACGTGGCCTGAGACACACACTCTTTGGAGTGATGGC
GTTGTTGAAAGTGATCTGGTTGTGCCAGTCACCCTCGCTGGACCAAAAAGCAATCACAAC
CGGCGTGAAGGTTACAAAGTCCAGAGCCAGGGGCCGTGGGACGAAGAAGACATCGTTCTC
GACTTTGACTATTGCCCAGGTACCACCGTCACAATCACTGAAGCATGTGGGAAGAGAGGA
CCCTCCATAAGAACTACTACTAGCAGTGGTAGACTGGTCACAGACTGGTGCTGCCGGAGC
TGCACCCTTCCCCCTTTGAGATACAGGACAAAAAATGGATGTTGGTATGGAATGGAGATA
AGACCCATGAAACATGATGAGACGACGCTGGTAAAATCCAGCGTCAGTGCCCATCGGAGT
GACATGATTGATCCTTTTCAGTTGGGCCTTCTGGTGATGTTTCTGGCCACCCAGGAGGTC
CTGAGGAAGAGGTGGACGGCCAGATTGACTGTTCCGGCTATTGTGGGAGCTCTACTCGTG
CTGATTCTTGGGGGAATCACTTACACTGACCTGCTTAGGTATGTTCTTCTGGTTGGGGCG
GCCTTCGCCGAAGCCAACAGCGGGGGTGACGTCGTTCATCTAGCTCTCATAGCCGCCTTC
AAAATTCAACCAGGCTTTCTCGCAATGACATTTATTAGGGGAAAGTGGACGAACCAAGAG
AACATCCTGCTGGCTCTGGGGGCAGCATTCTTTCAGATGGCGGCCACCGATTTGAACTTT
TCTCTCCCAGGAATTCTCAATGCCACTGCCACAGCTTGGATGCTCCTGAGGGCTGCCACC
CAGCCATCCACTTCAGCCATCGTCATGCCTTTGCTTTGCCTGCTGGCTCCTGGCATGAGA
CTGCTCTACCTGGACACGTATAGAATCACTCTCATCATCATCGGCATCTGCAGCCTGATA
GGGGAGCGCCGTAGGGCGGCCGCAAAGAAGAAAGGGGCGGTACTGCTAGGGTTAGCACTA
ACATCAACAGGGCAGTTCTCTGCATCAGTTATGGCGGCTGGGCTCATGGCATGCAATCCC
AACAAAAAGCGGGGATGGCCGGCCACAGAAGTTTTGACAGCAGTTGGATTGATGTTTGCC
ATCGTGGGTGGTCTAGCTGAGTTGGATGTTGATTCCATGTCCATTCCTTTTGTGTTAGCC
GGGCTGATGGCAGTTTCTTACACCATTTCAGGCAAATCGACAGACTTGTGGCTTGAGAGA
GCAGCTGACATAACATGGGAAACTGATGCAGCCATAACTGGAACCAGCCAACGCCTAGAT
GTAAAATTGGATGATGATGGTGACTTCCACCTTATTAACGACCCTGGAGTGCCGTGGAAG
ATATGGGTCATCCGTATGACGGCATTGGGATTCGCAGCCTGGACACCATGGGCAATAATA
CCTGCTGGAATAGGTTATTGGCTCACTGTCAAGTACGCAAAAAGAGGAGGCGTCTTTTGG
GACACCCCGGCTCCAAGGACCTACCCCAAGGGTGACACCTCACCAGGAGTATACCGTATC
ATGAGCCGTTACATTTTGGGGACCTACCAGGCTGGAGTGGGCGTCATGTATGAAGGAGTT
CTTCACACCCTGTGGCACACCACAAGAGGGGCAGCTATCAGAAGTGGTGAAGGAAGGCTC
ACTCCCTACTGGGGTAGTGTGAAAGAAGACAGGATCACCTATGGTGGGCCATGGAAGTTT
GACAGGAAGTGGAATGGTCTCGATGATGTTCAGCTCATCATAGTGGCTCCCGGAAAGGCA
GCCATAAACATCCAAACCAAACCAGGCATCTTCAAAACGCCACAGGGGGAAATAGGAGCA
GTCAGCCTGGACTATCCTGAAGGGACCTCAGGCTCCCCAATACTGGACAAGAATGGTGAC
ATCGTGGGCTTGTACGGGAACGGAGTCATCTTGGGCAACGGCTCGTATGTCAGTGCCATC
GTGCAAGGCGAAAGAGAAGAAGAACCCGTTCCTGAAGCGTACAACGCAGACATGTTAAGA
AAGAAGCAGCTGACAGTGCTGGACCTGCATCCAGGAGCGGGAAAGACCAGGAGGATACTC
CCCCAGATCATCAAAGATGCCATCCAGCGCCGCCTTCGTACAGCTGTGCTGGCTCCAACC
CGTGTGGTGGCTGCAGAAATGGCTGAGGCCCTCAAGGGCCTTCCGGTCCGATACCTGACC
CCAGCGGTCAACAGAGAGCATAGTGGCACAGAGATAGTGGATGTTATGTGTCATGCCACT
CTAACCCACAGACTCATGTCACCTCTAAGAGTTCCAAACTACAACCTCTTTGTGATGGAT
GAGGCTCACTTTACTGACCCGGCGAGCATAGCAGCACGAGGCTACATTGCTACAAAAGTT
GAGTTGGGTGAAGCGGCAGCAATATTCATGACTGCGACTCCCCCTGGCACTCACGATCCG
TTCCCAGACACCAATGCACCAGTTACAGACATACAAGCTGAGGTGCCTGACAGAGCCTGG
AGTAGTGGGTTTGAGTGGATAACAGAATACACCGGGAAAACAGTCTGGTTCGTTGCTAGT
GTGAAGATGGGAAATGAGATTGCACAGTGTCTTCAGAGAGCGGGAAAGAAGGTCATCCAA
CTCAACCGCAAGTCCTATGACACGGAGTATCCCAAATGCAAGAATGGAGACTGGGATTTT
GTGATAACAACAGACATCTCAGAGATGGGCGCGAACTTTGGGGCCAGCAGAGTCATTGAC
TGTCGGAAAAGCGTGAAACCCACCATCTTGGAGGAAGGCGAAGGGAGAGTGATCTTGAGC
AACCCCTCACCAATCACTAGTGCTAGTGCTGCCCAAAGGAGAGGGAGAGTAGGCAGAAAT
CCTAGTCAGATAGGTGATGAGTACCACTATGGAGGAGGCACAAGCGAAGATGACACGATC
GCAGCTCATTGGACTGAAGCAAAGATCATGTTAGATAATATCCACCTCCCAAATGGGCTC
GTTGCACAAATGTATGGGCCAGAAAGAGACAAAGCCTTCACCATGGACGGGGAGTACCGA
CTGAGAGGAGAGGAGAGAAAGACCTTCCTGGAGTTGCTGAGGACTGCAGACCTGCCAGTG
TGGCTTGCCTACAAAGTGGCTTCAAATGGTATACAGTACACCGACAGGAAGTGGTGTTTT
GATGGACCAAGGTCAAACATCATTCTGGAAGACAACAATGAAGTCGAAATTGTCACCCGC
ACAGGTGAACGCAAGATGCTGAAGCCACGCTGGTTGGATGCCAGGGTCTACGCTGACCAT
CAGTCGCTCAAGTGGTTCAAGGACTTTGCGGCTGGCAAGCGATCAGCAGTGGGATTCCTT
GAAGTCCTGGGGAGAATGCCTGAGCACTTCGCAGGCAAGACCAGAGAGGCTTTTGATACC
ATGTATCTGGTGGCGACAGCTGAGAAGGGAGGAAAAGCCCACCGCATGGCCCTTGAAGAG
TTGCCGGACGCTCTTGAAACCATAACACTCATTGTGGCTTTGGCCGTGATGACAGCAGGA
GTTTTCTTGCTCCTCGTTCAGAGGAGAGGCATAGGTAAGTTGGGGCTTGGCGGTATGGTG
CTAGGCCTAGCTACTTTCTTCTTGTGGATGGCTGACGTCTCAGGCACCAAGATCGCAGGA
ACCTTATTGCTGGCTCTGCTCATGATGATAGTGTTGATTCCTGAACCTGAGAAGCAACGA
TCCCAGACGGACAACCAGCTAGCTGTGTTTCTGATCTGTGTTTTGCTGGTGGTGGGAGTG
GTGGCTGCCAATGAATACGGAATGTTAGAGAGAACAAAAAGTGACCTTGGGAAAATATTC
TCCAGCACACGTCAACCACAAAGTGCTCTGCCGCTACCCTCCATGAACGCTTTGGCATTG
GATTTGCGACCAGCAACAGCGTGGGCCTTATACGGAGGGAGCACAGTGGTTCTCACGCCC
TTGATCAAACATCTTGTAACATCAGAATACATCACAACATCTCTGGCTTCAATAAGTGCG
CAGGCTGGGTCTTTGTTCAACCTACCCCGCGGACTCCCCTTCACGGAGCTGGACTTGACA
GTGGTCTTGGTCTTCTTGGGATGTTGGGGCCAAGTGTCGTTAACAACTCTGATCACTGCG
GCAGCTCTGGCTACCCTCCACTATGGCTACATGCTGCCTGGATGGCAGGCTGAAGCTTTG
AGGGCGGCTCAACGGAGAACAGCGGCCGGAATCATGAAAAATGCTGTGGTAGATGGTTTA
GTGGCTACGGATGTTCCTGAACTGGAGAGAACCACCCCCCTCATGCAAAAGAAGGTAGGC
CAGATTTTACTGATTGGAGTCAGCGCGGCGGCATTGTTAGTCAACCCGTGTGTTACAACT
GTTCGGGAAGCCGGCATCCTTATATCAGCGGCACTCCTGACTCTCTGGGACAACGGAGCC
ATTGCAGTATGGAATTCTACCACCGCGACCGGACTTTGTCACGTCATCCGTGGCAATTGG
TTGGCTGGAGCCTCTATAGCTTGGACTCTGATAAAGAATGCTGACAAACCGGCCTGCAAA
CGAGGAAGACCAGGAGGAAGGACACTGGGTGAGCAATGGAAGGAGAAGCTAAACGGGCTC
AGCAAGGAGGACTTCCTGAAGTACAGGAAAGAGGCCATCACTGAAGTCGACCGGTCCGCA
GCCCGAAAAGCTAGGAGGGACGGGAACAAAACTGGAGGACACCCAGTGTCCAGAGGCTCC
GCAAAGCTGAGATGGATGGTAGAACGCCAATTTGTCAAACCAATTGGCAAGGTGGTTGAC
CTAGGTTGTGGGCGAGGAGGATGGAGTTACTATGCAGCCACGCTCAAAGGCGTCCAAGAA
GTCAGAGGCTATACGAAAGGAGGACCTGGACATGAGGAACCGATGCTTATGCAAAGCTAT
GGCTGGAACCTTGTCACTATGAGGAGCGGAGTGGACGTGTATTATAAACCATCTGAGCCG
TGCGACACGCTTTTCTGTGACATTGGAGAATCATCTTCTAGTGCTGAGGTGGAAGAACAA
CGCACCCTGAGGATTTTGGAAATGGTTTCTGATTGGCTGCAGAGAGGACCAAGAGAGTTC
TGCATCAAGGTTCTCTGCCCATACATGCCACGTGTCATGGAGCGCTTGGAAGTTCTACAA
CGGAGGTATGGAGGAGGATTGGTTCGAGTCCCTCTTTCCAGAAATTCCAACCATGAGATG
TACTGGGTCAGTGGAGCTGCTGGCAACATTGTCCACGCAGTGAACATGACGAGTCAAGTG
CTCATAGGGCGAATGGAGAAGAGAACATGGCATGGACCAAAATACGAGGAGGATGTTAAC
CTTGGAAGTGGAACAAGAGCCGTTGGGAAGCCCCAGCCACATACCAACCAGGAGAAGATT
AAAGCCAGGATTCAAAGATTGAAAGAGGAGTATGCAGCCACATGGCACCATGACAAGGAC
CACCCATATCGGACCTGGACCTACCACGGAAGTTATGAAGTGAAACCGACCGGTTCAGCA
AGCTCCTTGGTCAACGGAGTTGTCCGCCTAATGAGCAAGCCCTGGGATGCAATTCTCAAC
GTGACCACCATGGCGATGACTGACACCACTCCGTTTGGGCAGCAGAGGGTTTTCAAAGAA
AAGGTTGACACCAAGGCCCCGGAACCCCCTTCTGGAGTTAGAGAGGTGATGGATGAGACC
ACCAATTGGCTGTGGGCTTTTCTCGCGCGAGAAAAGAAGCCAAGGTTGTGCACCAGGGAA
GAGTTTAAGAGGAAGGTCAACAGCAACGCTGCTTTGGGAGCCATGTTTGAAGAGCAGAAC
CAATGGAGCAGTGCCAGGGAGGCTGTAGAGGACCCTCGGTTCTGGGAAATGGTGGACGAA
GAAAGGGAGAACCATCTGAAAGGAGAGTGCCACACATGCATTTACAACATGATGGGGAAG
CGTGAGAAGAAGCTCGGAGAGTTTGGTAAAGCGAAAGGCAGTCGAGCCATATGGTTCATG
TGGCTAGGCGCCAGATTCCTGGAGTTTGAAGCTCTGGGCTTTCTGAATGAGGACCATTGG
TTAGGAAGAAAGAATTCTGGAGGAGGTGTTGAAGGACTTGGTGTCCAAAAACTTGGTTAC
ATTCTGCGTGAGATGAGCCACCATTCAGGTGGGAAAATGTACGCGGATGACACAGCCGGC
TGGGACACCCGGATAACCAGAGCCGATCTTGACAACGAGGCCAAAGTTTTGGAGCTGATG
GAAGGTGAGCACAGACAACTAGCCAGAGCAATCATTGAGCTGACCTACAAACACAAGGTG
GTGAAAGTTATGCGACCTGGCACAGATGGGAAGACCGTCATGGATGTGATTTCCCGAGAA
GATCAGAGAGGAAGTGGACAGGTTGTGACCTATGCTCTCAACACATTCACCAACATTGCC
GTCCAGCTTATTAGACTGATGGAAGCTGAAGGAGTGATTGGGCAGGAACATCTGGAAAGT
CTTCCCCGGAAAACCAAATACGCTGTGAGAACCTGGCTCTTTGAGAACGGAGAAGAAAGG
GTGACCCGCATGGCTGTGAGTGGAGATGATTGTGTTGTCAAGCCCCTGGATGATCGGTTT
GCCAATGCCCTGCACTTTCTCAATTCGATGTCCAAGGTCAGAAAAGACGTGCCAGAGTGG
AAACCCTCCTCGGGATGGCACGATTGGCAGCAAGTGCCTTTCTGCTCAAACCACTTTCAG
GAATTGATCATGAAGGACGGAAGGATTTTGGTGGTTCCCTGCCGGGGTCAGGATGAACTC
ATTGGGAGGGCTCGGGTCTCCCCCGGCTCTGGATGGAATGTTAGGGACACCGCATGCTTG
GCCAAGGCCTACGCTCAGATGTGGCTCCTGCTGTACTTCCACAGAAGAGATCTGAGGCTG
ATGGCAAACGCCATCTGTTCAGCAGTCCCCAGCAATTGGGTTCCCACTGGCAGGACTTCA
TGGTCAGTGCATGCCACAGGTGAATGGATGACAACTGATGACATGTTGGAAGTGTGGAAC
AAAGTGTGGATCCAAGACAACGAATGGATGCTGGACAAGACCCCAGTTCAAAGCTGGACA
GACATCCCTTACACCGGGAAGCGGGAAGACATATGGTGTGGAAGCCTGATAGGCACGCGA
ACACGGGCAACGTGGGCTGAAAACATCTACGCAGCCATTAACCAGGTGAGGGCCATTATT
GGCCAGGAAAAATACAGGGATTACATGCTTTCACTTAGAAGATATGAAGAAGTTAATGTC
CAGGAGGACAGGGTTTTGTAAATAAGTGTT--TAGGGTTTTGCAATTTA---ATTAAATA
TGCAATGTAATTTAGTTGTAAA--------------------------------------
------------------------------------------------------------
------------------------------------------------------------
------------------------------------------------------------
------------------------------------------------------------
------------------------------------------------------------
------------------------------------------------------------
------------------------------------------------------------
------------------------------------------------------------
------------------------------------------------------------
---------------------------------

#MH727238.1_Usutu_virus_isolate_ROD_259466_complete_genome
AGATGTTGGCCTGTGTGAGCTCTACTACTTAGTATTGTTTTTGGAGGATCGTGAGATTAA
CACAGTGCCGGCAGTTTCTTTGAGCGTTGATTTTCAATGTCTAAGAAACCAGGAGGGCCC
GGAAGAAACCGGGCCATCAATATGCTGAAACGCGGCATACCCCGCGTGTTCCCACTAGTG
GGAGTAAAGAGGGTAGTCATGGGCTTGTTGGATGGAAGAGGACCAGTGCGATTTGTGCTG
GCCTTGATGACATTCTTCAAGTTCACCGCGCTTGCCCCGACAAAGGCCTTGCTAGGCCGT
TGGAAGTGCATCAGCAAGACCACGGCAATGAAACACCTGACTAGCTTTAAAAAGGAATTA
GGAACAATGATCAACGTGGTTAACAATCGGGGCACAAAAAAGAAAAGAGGCAACAATGGA
CCAGGACTAGTGATGATTATAACACTCATGACGGCCGTTTCAATGGTTTCCTCTTTAAAG
CTTTCCAACTTCCAGGGGAAAGTCATGATGACCATCAACGCGACTGATACTGCAGACGTC
ATTGTTGTTCCCACGCAACATGGGAAAAACCAGTGCTGGATTAGAGCCATGGATGTCGGG
TACATGTGTGATGATACCATCACTTATGAATGCCCCAAACTGGATGCAGGAAATGACCCA
GAAGACATTGACTGTTGGTGTGACAAACAACCCATGTACGTCCACTACGGAAGGTGCACA
AGAACCAGACATTCGAAGCGGAGCCGGCGGTCGATCGCAGTGCAGACGCACGGAGAGAGT
ATGCTGGCTAACAAGAAGGATGCTTGGCTAGACTCAACCAAGGCTTCGAGATACCTGATG
AAGACTGAAAACTGGATTATCAGGAATCCTGGGTATGCTTTTGTGGCTGTCCTGTTGGGC
TGGATGCTGGGAAGCAACAATGGACAAAGGGTCGTTTTCGTCGTACTCTTACTTCTCGTG
GCGCCTGCTTACAGCTTCAACTGCCTTGGTATGAGCAACAGAGACTTCCTTGAGGGAGTC
TCTGGTGCTACCTGGGTCGACGTGGTTCTGGAAGGTGACAGCTGCATAACCATCATGGCT
AAGGATAAGCCGACCATTGACATCAAGATGATGGAAACTGAAGCCACGAATCTGGCTGAA
GTGAGAAGCTACTGCTATCTAGCCACTGTCTCAGATGTTTCAACTGTCTCCAATTGTCCA
ACAACTGGGGAGGCCCACAATCCTAAGAGAGCTGAGGACACGTACGTGTGCAAGAGTGGC
GTTACTGACAGAGGCTGGGGCAATGGCTGTGGACTATTTGGCAAGGGAAGTATAGACACG
TGTGCCAACTTCACCTGCTCCCTGAAAGCGGTGGGCCGAATGATCCAACCGGAAAATGTT
AAGTATGAAGTGGGAATCTTCATACATGGTTCCACCAGCTCTGACACTCATGGCAACTAT
TCTTCACAACTAGGAGCATCACAAGCTGGGCGGTTTACCATCACTCCCAACTCCCCAGCC
ATCACTGTGAAGATGGGTGATTATGGAGAAATATCAGTTGAGTGTGAACCAAGAAATGGG
TTGAACACTGAGGCATACTACATCATGTCAGTGGGCACCAAACATTTCCTCGTCCATAGA
GAATGGTTTAATGACTTGGCTCTCCCATGGACTTCACCAGCTAGCTCAAATTGGAGAAAT
AGAGAGATACTACTAGAGTTTGAAGAACCCCATGCCACAAAGCAATCAGTCGTGGCGCTT
GGTTCTCAGGAAGGTGCTTTGCACCAGGCCTTGGCAGGAGCTGTTCCAGTGTCTTTCTCG
AGCAGTGTCAAGCTCACATCTGGTCATCTCAAGTGTCGTGTCAAGATGGAAAAGTTGACA
CTAAAAGGCACCACCTACGGCATGTGTACGGAAAAGTTTTCTTTTGCAAAAAATCCGGCT
GACACGGGACACAGCACTGTGGTTCTTGAACTGCAGTACACGGGATCTGATGGACCTTGC
AAAATTCCAATTTCCATCGTGGCATCACTTTCCGATCTCACTCCCATTGGCAGAATGGTT
ACAGCAAACCCCTATGTGGCTTCATCCGAAGCCAACGCGAAAGTGCTGGTTGAGATGGAA
CCACCATTCGGAGATTCATACATTGTGGTTGGAAGAGGAGACAAGCAGATAAACCATCAC
TGGCACAAAGCAGGAAGCTCCATTGGAAAAGCGTTCATCACCACTATCAAAGGAGCACAG
CGTTTAGCTGCTCTAGGCGATACAGCGTGGGACTTTGGGTCGGTCGGAGGGATTTTCAAT
TCTGTAGGGAAGGCGGTACATCAGGTCTTTGGAGGAGCCTTCAGGACACTCTTCGGCGGC
ATGTCTTGGATCACCCAGGGTCTAATGGGAGCTCTGCTTTTGTGGATGGGGGTGAATGCG
AGAGATCGATCCATCGCACTGGTGATGTTAGCCACGGGAGGGGTGCTCCTCTTTCTCGCC
ACAAGCGTCCATGCAGACTCGGGATGTGCGATAGACGTGGGAAGGAGAGAGTTGCGCTGT
GGACAAGGGATCTTCATCCACAATGATGTTGAAGCGTGGGTCGACCGGTACAAATTTATG
CCTGAGACACCAAAACAGCTGGCAAAGGTTATCGAGCAAGCCCACGCGAAAGGAATATGT
GGATTGAGGTCTGTCTCACGTCTGGAACACGTGATGTGGGAGAACATCAGAGATGAACTC
AACACCCTCCTCAGAGAGAATGCAGTAGACCTAAGTGTCGTGGTTGAGAAGCCAAAAGGA
ATGTACAAATCAGCACCGCAGAGACTAGCACTCACATCTGAAGAGTTTGAGATTGGGTGG
AAGGCCTGGGGAAAGAGCTTGGTGTTCGCACCAGAACTGGCCAACCACACCTTTGTGGTT
GATGGGCCTGAGACCAAAGAATGCCCCGACGTAAAAAGGGCTTGGAACAGCCTTGAGATT
GAAGACTTTGGATTCGGCATCATGTCCACCAGGGTTTGGCTGAAAGTCAGAGAGCACAAC
ACCACTGACTGCGACAGCTCAATAATTGGGACGGCCGTTAAAGGAGACATAGCTGTGCAC
AGTGACCTCTCCTACTGGATTGAAAGCCATAAGAACACGACATGGAGGCTTGAGAGAGCT
GTCTTTGGAGAGATCAAATCATGCACGTGGCCTGAGACACACACTCTTTGGAGTGATGGT
GTTGTTGAAAGTGATCTGGTTGTGCCAGTCACCCTCGCTGGACCAAAAAGCAATCACAAC
CGGCGTGAAGGTTACAAAGTCCAGAGCCAGGGGCCGTGGGATGAAGAAGACATCGTTCTC
GACTTTGACTATTGCCCAGGTACCACCGTCACAATCACTGAAGCATGTGGGAAGAGAGGA
CCCTCCATAAGAACTACTACTAGCAGTGGTAGATTGGTCACAGACTGGTGCTGCCGGAGC
TGCACCCTTCCCCCTTTGAGATACAAGACAAAAAATGGATGTTGGTATGGAATGGAGATA
AGACCCATGAAGCATGATGAGACGACGTTGGTGAAGTCTAGCGTTAGTGCCTACCGGAGT
GACATGATTGATCCTTTTCAGTTGGGCCTCCTGGTGATGTTTCTGGCCACCCAGGAGGTC
CTGAGGAAGAGGTGGACGGCCAGATTGACTGTTCCGGCTATTGTGGGAGCTCTACTCGTG
CTGATTCTTGGGGGAATTACTTACACTGACCTGCTTAGGTATGTTCTTCTGGTTGGGGCG
GCCTTCGCCGAAGCCAACAGCGGGGGTGACGTCGTCCATCTAGCTCTCATAGCCGCCTTT
AAAATCCAACCAGGCTTTCTCGCAATGACATTTCTTAGGGGAAAGTGGACGAACCAAGAG
AACATCCTGCTGGCTCTGGGGGCAGCATTCTTTCAGATGGCGGCCACCGATTTGGACCTC
TCTCTCCCAGGAATTCTCAATGCCACTGCCACAGCTTGGATGCTCCTGAGGGCTGCCACC
CAGCCATCCACTTCTGCCATCGTCATGCCTTTGCTCTGCCTACTGGCTCCTGGCATGAGA
CTGCTCTACCTGGACACGTATAGAATTACTCTCATCATCATCGGTATTTGCAGCCTGATA
GGGGAGCGCCGTAGGGCGGCCGCAAAGAAGAAAGGGGCGGTACTGCTAGGGTTAGCACTA
ACATCAACAGGGCAGTTCTCCGCGTCGGTTATGGCAGCTGGGCTCATGGCATGCAATCCC
AACAAAAAGCGGGGGTGGCCGGCCACAGAAGTTTTGACGGCAGTTGGATTGATGTTTGCT
ATCGTGGGTGGTCTAGCTGAGTTGGATGTTGATTCCATGTCCATTCCTTTTGTGTTGGCC
GGGCTGATGGCAGTTTCTTACACCATTTCAGGCAAGTCGACAGACCTGTGGCTTGAGAGA
GCAGCTGACATAACATGGGAAACTGATGCAGCCATAACTGGAACCAGCCAACGCCTAGAT
GTAAAACTGGATGATGATGGTGACTTCCACCTTATCAACGACCCTGGAGTGCCGTGGAAG
ATATGGGTCATCCGCATGACGGCACTAGGATTCGCAGCCTGGACACCATGGGCAATAATA
CCTGCTGGAATAGGCTATTGGCTCACTGTCAAATACGCAAAAAGAGGAGGCGTCTTTTGG
GACACCCCGGCTCCAAGGACCTACCCCAAAGGTGACACTTCACCAGGAGTATACCGTATC
ATGAGCCGTTACATTCTAGGGACCTACCAGGCTGGAGTGGGCGTCATGTATGAAGGAGTT
CTTCACACCCTGTGGCACACCACAAGAGGGGCAGCTATTAGAAGTGGTGAAGGAAGGCTC
ACTCCCTACTGGGGCAGTGTAAAAGAAGACAGGATCACCTATGGTGGGCCATGGAAGTTT
GACAGAAAGTGGAATGGTCTCGATGATGTTCAGCTCATCATAGTGGCCCCCGGAAAGGCA
GCCATAAACATCCAAACCAAACCAGGTGTCTTCAAAACTCCACAAGGGGAAATAGGAGCA
GTCAGCCTGGACTATCCTGAAGGGACTTCAGGCTCCCCAATACTGGACAAGAATGGCGAC
ATCGTGGGCTTGTACGGGAATGGAGTCATCTTGGGCAACGGCTCGTATGTCAGTGCCATC
GTGCAAGGGGAAAGAGAAGAAGAACCCGTTCCTGAAGCGTACAACGCAGACATGCTAAGA
AAGAAGCAGCTGACAGTTTTGGACCTGCATCCAGGAGCGGGAAAGACCAGGAGGATACTC
CCCCAGATCATCAAAGATGCCATCCAGCGCCGCCTCCGCACAGCTGTGCTGGCTCCAACC
CGTGTGGTGGCTGCAGAAATGGCTGAAGCTCTCAAGGGCCTTCCGGTCCGATACTTGACC
CCAGCGGTCAACAGAGAGCATAGCGGCACAGAGATAGTGGATGTCATGTGTCATGCCACT
CTAACCCACAGACTCATGTCACCTCTAAGAGTTCCAAACTACAACCTTTTTGTGATGGAT
GAAGCTCACTTCACTGATCCGGCGAGCATAGCAGCACGAGGCTATATTGCCACAAAAGTT
GAGTTGGGCGAAGCGGCAGCAATATTCATGACTGCAACTCCCCCTGGCACTCACGATCCG
TTCCCAGACACCAATGCACCAGTTACAGACATACAAGCTGAGGTGCCTGACAGAGCCTGG
AGTAGTGGATTTGAGTGGATAACAGAATACACCGGGAAAACAGTCTGGTTTGTTGCTAGC
GTGAAGATGGGAAATGAGATTGCACAGTGTCTTCAAAGAGCGGGAAAGAAGGTCATCCAA
CTCAACCGCAAGTCTTATGACACGGAGTATCCCAAATGCAAGAATGGAGACTGGGATTTT
GTGATAACAACAGACATCTCAGAGATGGGTGCGAACTTTGGGGCCAGCAGAGTCATTGAC
TGCCGGAAAAGCGTGAAACCCACCATTCTGGAGGAAGGCGAAGGGAGAGTGATCTTGAGC
AACCCCTCACCAATCACTAGTGCTAGTGCTGCCCAGAGGAGAGGAAGAGTAGGTAGAAAT
CCGAGTCAGATAGGTGATGAGTACCACTATGGAGGAGGCACAAGCGAAGATGACACGATC
GCAGCTCATTGGACTGAAGCAAAGATCATGTTAGACAACATCCACCTCCCAAATGGGCTT
GTTGCACAAATGTATGGGCCAGAAAGAGACAAAGCTTTCACCATGGACGGGGAGTACCGT
CTGAGAGGAGAGGAGAGAAAGACCTTCCTGGAATTGTTGAGGACTGCAGACCTGCCAGTG
TGGCTTGCCTACAAAGTGGCTTCAAATGGTATACAGTACACCGACAGGAAGTGGTGTTTT
GATGGACCAAGGTCAAACATCATTCTGGAAGACAACAATGAAGTCGAAATTGTCACCCGC
ACAGGCGAACGCAAGATGCTGAAGCCACGCTGGTTGGATGCCAGGGTCTACTCCGACCAT
CAATCGCTCAAGTGGTTCAAGGACTTTGCGGCTGGTAAGCGATCAGCAGTGGGATTCCTT
GAAGTCCTGGGGAGAATGCCTGAACACTTCGCAGGCAAAACCAGAGAGGCCTTTGATACC
ATGTATCTGGTGGCGACAGCCGAGAAGGGAGGAAAAGCCCACCGCATGGCCTTTGAAGAG
TTGCCGGACGCTCTTGAGACTATAACACTCATTGTGGCTCTGGCCGTGATGACAGCAGGA
GTTTTCTTGCTCCTCGTTCAGAGGAGAGGTATAGGTAAGCTGGGGCTTGGTGGTATGGTG
CTAGGCCTAGCCACTTTCTTCTTGTGGATGGCTGACGTCTCAGGCACCAAGATCGCAGGA
ACTCTATTGCTGGCTCTGCTCATGATGATAGTGTTGATCCCTGAACCTGAGAAGCAACGA
TCCCAGACGGACAACCAGCTAGCTGTGTTTCTGATCTGTGTCTTGCTGGTGGTGGGAGTG
GTGGCTGCAAATGAATACGGAATGTTAGAGAGAACAAAAAGTGACCTTGGGAAAATGTTC
TCCGGCACACGTCAACCACAGAGTGCTCTGCCGCTACCTTCCATGAACGCTTTGGCATTG
GATTTGCGACCAGCAACAGCATGGGCCCTATATGGAGGGAGCACAGTAGTTCTCACGCCC
TTGATCAAACATCTTGTAACATCAGAATACATTACAACATCTCTGGCTTCAATAAGCGCT
CAGGCTGGGTCTTTGTTCAACCTACCCCGCGGACTCCCCTTCACGGAGCTGGACTTGACA
GTGGTCTTGGTCTTTTTGGGATGCTGGGGCCAGGTGTCGTTAACAACTCTGATCACTGCG
GCAGCTCTGGCCACCCTACACTATGGCTACATGCTGCCTGGATGGCAGGCTGAAGCTTTG
AGGGCGGCTCAACGGAGAACAGCGGCTGGAATCATGAAAAATGCTGTGGTAGACGGCTTG
GTGGCTACGGATGTTCCTGAATTGGAGAGAACCACCCCCCTTATGCAAAAGAAGGTAGGC
CAGATTTTACTGATTGGGGTCAGCGCGGCGGCATTGTTAGTTAACCCGTGTGTTACAACC
GTTCGGGAAGCCGGCATCCTCATATCAGCGGCACTCCTGACTCTCTGGGACAACGGAGCC
ATTGCAGTATGGAATTCCACCACCGCGACCGGACTTTGTCACGTCATCCGTGGCAATTGG
TTGGCTGGAGCCTCTATAGCTTGGACTCTGATAAAGAATGCTGACAAACCAGCCTGCAAA
CGAGGAAGACCAGGAGGAAGGACACTGGGTGAGCAGTGGAAAGAAAAGCTGAATGGGCTC
AGTAGGGAGGACTTCCTGAAGTACAGGAAAGAGGCCATCACTGAAGTCGACCGGTCCGCA
GCCCGAAAAGCTAGGAGGGACGGGAACAAAACTGGAGGACACCCAGTGTCCAGAGGCTCC
GCAAAGCTGAGATGGATGGTAGAACGCCAATTCGTCAAACCAATTGGCAAGGTGGTTGAC
CTAGGTTGTGGGCGAGGAGGATGGAGTTACTATGCAGCCACACTCAAAGGCGTCCAAGAA
GTTAGAGGCTATACGAAAGGAGGACCTGGACATGAGGAACCGATGCTTATGCAAAGCTAT
GGCTGGAACCTTGTCACTATGAAGAGCGGAGTGGACGTGTATTATAAACCATCTGAGCCG
TGCGACACGCTTTTTTGTGACATTGGAGAATCATCTTCTAGTGCTGAGGTGGAAGAACAA
CGCACTCTGAGGATTTTGGAAATGGTCTCTGATTGGCTGCAGAGAGGACCAAGAGAGTTC
TGCATCAAGGTTCTCTGCCCATACATGCCACGTGTCATGGAGCGCTTAGAAGTTCTACAA
CGGAGGTATGGAGGAGGATTGGTTCGAGTCCCTCTTTCCAGAAATTCCAACCATGAGATG
TACTGGGTTAGTGGAGCTGCTGGCAACATTGTTCACGCAGTGAACATGACGAGTCAAGTG
CTCATAGGGCGAATGGAGAAGAGAACATGGCATGGACCAAAATACGAGGAGGATGTTAAC
CTTGGAAGTGGAACAAGAGCCGTCGGGAAGCCCCAGCCACATGCCAACCAGGAGAAGATC
AAAGCCAGGATTCAAAGATTGAAGGAGGAGTATGCAGCCACATGGCACCATGACAAGGAC
CACCCATATCGGACTTGGACCTACCACGGAAGCTATGAAGTGAAACCGACCGGTTCAGCA
GGCTCCTTGGTCAACGGAGTCGTTCGCCTAATGAGCAAGCCTTGGGATGCAATTCTTAAC
GTGACCACTATGGCGATGACTGACACCACTCCGTTTGGGCAGCAGAGGGTTTTCAAAGAA
AAGGTTGACACCAAGGCTCCAGAACCCCCTTCTGGAGTTAGAGAAGTGATGGATGAGACC
ACCAATTGGCTGTGGGCTTTTCTCGCACGAGAAAAGAAGCCAAGGTTGTGCACCAGGGAA
GAGTTTAAGAGGAAGGTCAACAGCAACGCTGCTTTGGGAGCCATGTTTGAGGAGCAGAAC
CAATGGAGCAGTGCTAGGGAGGCTGTAGAGGACCCTCGGTTCTGGGAAATGGTGGACGAA
GAAAGGGAGAACCATCTGAAAGGAGAGTGCCACACATGCATTTACAACATGATGGGGAAG
CGTGAGAAGAAGCTCGGAGAGTTTGGCAAAGCGAAAGGCAGTCGAGCCATATGGTTCATG
TGGCTAGGCGCCAGATTCCTGGAGTTTGAAGCCCTGGGCTTTCTGAATGAGGACCATTGG
TTAGGAAGAAAGAATTCTGGAGGAGGTGTTGAAGGGCTTGGTGTCCAAAAGCTTGGTTAC
ATTCTGCGGGAGATGAGCCACCACTCAGGTGGGAAAATGTACGCAGATGACACGGCCGGC
TGGGACACCCGGATAACCAGAGCTGATCTTGACAACGAGGCCAAGGTTTTGGAGCTGATG
GAAGGTGAGCACAGACAACTGGCCAGAGCAATCATTGAGCTGACCTACAAACACAAGGTG
GTGAAAGTTATGCGACCTGGCACAGATGGGAAGACCGTCATGGATGTGATTTCCCGAGAA
GATCAGAGAGGAAGTGGACAGGTTGTGACCTATGCTCTCAACACATTCACCAACATTGCC
GTCCAGCTCATCAGACTGATGGAAGCTGAAGGAGTGATTGGGCAGGAACATTTGGAAAGT
CTTCCCCGGAAAACCAAATGCGCTGTGAGAACCTGGCTCTTTGAGAACGGAGAAGAAAGG
GTAACCCGCATGGCTGTGAGTGGAGATGATTGTGTTGTCAAGCCCCTGGATGATCGGTTT
GCCAATGCCCTGCACTTTCTCAATTCGATGTCTAAGGTCAGAAAAGACGTGCCAGAGTGG
AAACCCTCCTCGGGATGGCACGATTGGCAGCAAGTGCCCTTCTGCTCAAACCATTTTCAG
GAATTGATCATGAAGGACGGAAGGACTTTGGTGGTTCCTTGCCGAGGTCAGGATGAACTC
ATTGGGAGGGCGCGAGTCTCCCCCGGCTCTGGGTGGAATGTTAGGGACACTGCATGCTTG
GCTAAGGCCTACGCCCAGATGTGGCTCTTGCTGTACTTCCACAGAAGAGATCTGAGGCTG
ATGGCAAACGCCATCTGCTCAGCAGTCCCCAGCAATTGGGTTCCCACTGGCAGGACGTCA
TGGTCAGTGCATGCCACAGGTGAATGGATGACAACTGATGACATGTTGGAAGTGTGGAAC
AAAGTGTGGATTCAAGACAATGAATGGATGCTGGACAAAACCCCAGTTCAAAGCTGGACA
GACATCCCTTACACCGGGAAGCGGGAAGACATATGGTGTGGAAGCCTGATAGGCACGCGA
ACACGGGCAACGTGGGCTGAAAACATCTACGCGGCCATAAACCAGGTGAGGGCAATTATT
GGCCAGGAAAAGTATAGGGACTACATGCTTTCACTTAGAAGATATGAAGAAGTTAGTGTC
CAAGAGGACAGGGTTTTGTAAATAAGTGTT--TAGGGTTTTGTAATTTA---TTCAAATA
TGTAATGTAATTTAGTTGTAAGTATTTGATTGTGTAGCTTTATTTAGTATCATTTTAGGA
TAATAGAAGTTGAGTTTGTATTTAGTTATTTTATTTAATTGAATTTGATAGTCAGGCCAG
GGTAACCTGCCACCGGAAGTTGAGTAGACGGTGCTGCCTGCGACTCAACCCCAGGCGGAC
TGGGTTAACAAAGCTGGCCGCTGATGATAGGAAAGCCCCTCAGAACCGTTTCGGAGAGGG
ACCCTGCTTATTGGAAGCGTCCGGCCCGTGTCAGGCCGCAAAGCGCCACTTCGCCAAGGA
GTGCAGCCTGTATGGCCCCAGG-AGGACTGGGTTACCAAAGCCGAAAGGCCCCCACGGCC
CAAGCGAACAGACGGTGATGCGAACTG-TTCGTGGAAGGACTAGAGGTTAGAGGAGACCC
------------------------------------------------------------
------------------------------------------------------------
------------------------------------------------------------
---------------------------------

#MN384964.1_Usutu_virus_strain_001TM10VALT_polyprotein_gene_partial_cds
------------------------------------------------------------
------------------------------------------------------------
------------------------------------------------------------
------------------------------------------------------------
------------------------------------------------------------
------------------------------------------------------------
------------------------------------------------------------
------------------------------------------------------------
------------------------------------------------------------
------------------------------------------------------------
------------------------------------------------------------
------------------------------------------------------------
------------------------------------------------------------
------------------------------------------------------------
------------------------------------------------------------
------------------------------------------------------------
------------------------------------------------------------
------------------------------------------------------------
------------------------------------------------------------
------------------------------------------------------------
------------------------------------------------------------
------------------------------------------------------------
------------------------------------------------------------
------------------------------------------------------------
------------------------------------------------------------
------------------------------------------------------------
------------------------------------------------------------
------------------------------------------------------------
------------------------------------------------------------
------------------------------------------------------------
------------------------------------------------------------
------------------------------------------------------------
------------------------------------------------------------
------------------------------------------------------------
------------------------------------------------------------
------------------------------------------------------------
------------------------------------------------------------
------------------------------------------------------------
------------------------------------------------------------
------------------------------------------------------------
------------------------------------------------------------
------------------------------------------------------------
------------------------------------------------------------
------------------------------------------------------------
------------------------------------------------------------
------------------------------------------------------------
------------------------------------------------------------
------------------------------------------------------------
------------------------------------------------------------
------------------------------------------------------------
------------------------------------------------------------
------------------------------------------------------------
------------------------------------------------------------
------------------------------------------------------------
------------------------------------------------------------
------------------------------------------------------------
------------------------------------------------------------
------------------------------------------------------------
------------------------------------------------------------
------------------------------------------------------------
------------------------------------------------------------
------------------------------------------------------------
------------------------------------------------------------
------------------------------------------------------------
------------------------------------------------------------
------------------------------------------------------------
------------------------------------------------------------
------------------------------------------------------------
------------------------------------------------------------
------------------------------------------------------------
------------------------------------------------------------
------------------------------------------------------------
------------------------------------------------------------
------------------------------------------------------------
------------------------------------------------------------
------------------------------------------------------------
------------------------------------------------------------
------------------------------------------------------------
------------------------------------------------------------
------------------------------------------------------------
------------------------------------------------------------
------------------------------------------------------------
------------------------------------------------------------
------------------------------------------------------------
------------------------------------------------------------
------------------------------------------------------------
------------------------------------------------------------
------------------------------------------------------------
------------------------------------------------------------
------------------------------------------------------------
------------------------------------------------------------
------------------------------------------------------------
------------------------------------------------------------
------------------------------------------------------------
------------------------------------------------------------
------------------------------------------------------------
------------------------------------------------------------
------------------------------------------------------------
------------------------------------------------------------
------------------------------------------------------------
------------------------------------------------------------
------------------------------------------------------------
------------------------------------------------------------
------------------------------------------------------------
------------------------------------------------------------
------------------------------------------------------------
------------------------------------------------------------
------------------------------------------------------------
------------------------------------------------------------
------------------------------------------------------------
------------------------------------------------------------
------------------------------------------------------------
------------------------------------------------------------
------------------------------------------------------------
------------------------------------------------------------
------------------------------------------------------------
------------------------------------------------------------
------------------------------------------------------------
------------------------------------------------------------
------------------------------------------------------------
------------------------------------------------------------
------------------------------------------------------------
---------------------------------------------------GATGGTTTG
GTGGCTACGGATGTTCCTGAATTGGAGAGAACCACTCCCCTCATGCAAAAGAAGGTAGGC
CAGATTTTACTGATTGGGGTCAGCGCGGCGGCATTTTTAGTTAACCCGTGTGTCACAACT
GTTCGGGAAGCCGGCATCCTCATATCAGCGGCACTCCTGACTCTCTGGGACAACGGAGCC
ATTGCAGTATGGAATTCCACCACCGCGACCGGACTTTGTCACGTCATCCGTGGCAATTGG
TTGGCTGGAGCCTCCATAGCTTGGACTCTGATAAAGAATGCTGACAAACCGGCCTGCAAA
CGAGGAAGACCAGGAGGAAGGACACTGGGTGAACAATGGAAGGAAAAGCTGAACGGGCTC
AGCAAGGAGGATTTCCTGAAGTACAGGAAAGAGGCCATCACTGAAGTCGACCGGTCTGCA
GCCCGAAAAGCTAGGAGGGACGGGAACAAAACTGGAGGACACCCAGTGTCCAGAGGCTCC
GCAAAGCTGAGATGGATGGTAGAACGCCAATTCGTCAAACCAATTGGCAAGGTGGTTGAC
CTAGGTTGTGGGCGAGGAGGATGGAGTTACTATGCAGCCACGCTCAAAGGCGTCCAAGAA
GTCAGAGGCTATACGAAAGGAGGACCTGGACATGAGGAACCGATGCTTATGCAGAGCTAT
GGTTGGAACCTTGTCACCATGAAGAGCGGAGTGGACGTGTACTATAAACCATCTGAGCCG
TGCGATACGCTTTTTTGTGACATTGGAGAATCATCTTCTAGTGCTGAAGTGGAAGAACAA
CGCACTCTGAGGATTTTGGAAATGGTCTCTGATTGGCTGCAGAGAGGACCAAGAGAGTTC
TGCATCAAGGTTCTCTGCCCATACATGCCACGCGTCATGGAGCGCTTGGAAGTTCTACAA
CGGAGGTATGGAGGAGGATTGGTTCGAGTCCCTCTTTCCAGAAATTCCAACCATGAGATG
TACTGGGTCAGTGGAGCTGCCGGCAACATTGTTCACGCAGTGAATATGACGAGTCAGGTG
CTCATAGGGCGAATGGAGAAGAGAACATGGCATGGGCCAAAATACGAGGAGGACGTCAAC
CTTGGAAGTGGAACAAGAGCTGTTGGGAAGCCCCAGCCACATTCCAACCAGGAGAAGATT
AAAGCCAGGATTCAAAGATTGAAAGAGGAGTATGCAGCCACATGGCACCATGACAAGGAC
CACCCATACCGGACTTGGACCTACCACGGAAGTTACGAAGTGAAACCGACCGGTTCAGCA
AGCTCCTTGGTCAACGGAGTCGTCCGCCTAATGAGCAAGCCCTGGGATGCAATTCTCAAC
GTGACCACCATGGCGATGACTGACACCACTCCGTTTGGGCAGCAGAGGGTTTTCAAAGAA
AAGGTTGACACCAAGGCCCCAGAACCCCCTTCTGGAGTTAGAGAGGTGATGGATGAGACC
ACTAACTGGCTATGGGCTTTTCTCGCACGAGAAAAGAAGCCAAGGTTGTGCACCAGGGAA
GAGTTTAAAAGGAAGGTCAACAGCAACGCTGCTTTGGGAGCCATGTTTGAAGAGCAGAAC
CAATGGAGCAGTGCTAGGGAGGCTGTAGAGGACCCTCGGTTCTGGGAAATGGTGGACGAA
GAAAGGGAGAACCATCTGAAAGGAGAGTGCCACACATGCATTTACAACATGATGGGGAAG
CGTGAGAAGAAGCTCGGAGAGTTTGGCAAAGCGAAAGGCAGTCGAGCTATATGGTTCATG
TGGCTAGGCGCCAGATTCCTGGAGTTTGAAGCCCTGGGCTTTCTGAATGAGGACCATTGG
TTAGGAAGAAAGAATTCTGGAGGAGGTGTTGAAGGGCTTGGTGTCCAAAAACTTGGTTAC
ATTCTGCGTGAGATGAGTCACCATTCAGGTGGGAGAATGTACGCAGATGACACAGCCGGC
TGGGACACCCGGATAACCAGGGCCGATCTTGATAACGAGGCCAAAGTTTTGGAGCTGATG
GAAGGTGAGCACAGACAACTGGCTAGAGCAATCATTGAGCTGACCTACAAACACAAGGTG
GTGAAAGTTATGCGACCTGGCACAGATGGGAAGACCGTCATGGATGTGATTTCCCGAGAA
GATCAGAGAGGAAGTGGACAGGTTGTGACCTATGCTCTCAACACATTCACCAACATTGCT
GTCCAGCTTATCAGACTGATGGAAGCTGAAGGAGTGATTGGGCAGGAACATCTGGAAAGT
CTTCCCCGGAAAACCAAATACGCTGTGAGAACCTGGCTCTTTGAGAACGGAGAAGAAAGG
GTGACCCGCATGGCTGTGAGTGGAGATGATTGTGTTGTTAAGCCCCTGGATGATCGGTTT
GCCAATGCCCTGCATTTTCTCAATTCGATGTCTAAGGTCAGAAAAGACGTGCCAGAGTGG
AAACCCTCCTCGGGATGGCACGATTGGCAGCAAGTGCCTTTCTGCTCAAACCACTTTCAG
GAATTGATCATGAAGGACGGAAGGACTTTGGTGGTTCCCTGCCGGGGTCAGGATGAACTC
ATTGGGAGGGCGCGAGTCTCCCCCGGCTCTGGATGGAATGTTAGGGACACCGCATGCTTG
GCCAAGGCCTACGCTCAGATGTGGCTCTTACTGTACTTCCACAGAAGAGACCTGAGGTTG
ATGGCAAACGCCATCTGCTCAGCAGTCCCCAGCAATTGGGTTCCCACTGGCAGGACTTCA
TGGTCAGTGCATGCCACAGGTGAATGGATGACAACTGATGACATGTTGGAAGTGTGGAAC
AAAGTGTGGATTCAAGACAATGAATGGATGCTGGACAAGACCCCAGTTCAAAGCTGGACA
GACATCCCTTACACCGGGAAGCGGGAAGACATATGGTGTGGAAGCCTGATAGGCACGCGA
ACACGGGCAACGTGGGCTGAAAACATCTACGCGGCCATAAACCAGGTGAGGGCCATTATT
GGCCAGGAAAAGTACAGGGATTACATGCTTTCACTTAGAAGATATGAAGAAGTTAGCGTC
CAAGAGGACAGGGTTTTG------------------------------------------
------------------------------------------------------------
------------------------------------------------------------
------------------------------------------------------------
------------------------------------------------------------
------------------------------------------------------------
------------------------------------------------------------
------------------------------------------------------------
------------------------------------------------------------
------------------------------------------------------------
------------------------------------------------------------
---------------------------------

#MN395369.1_Usutu_virus_strain_2Cx136_polyprotein_gene_partial_cds
------------------------------------------------------------
------------------------------------------------------------
------------------------------------------------------------
------------------------------------------------------------
------------------------------------------------------------
------------------------------------------------------------
------------------------------------------------------------
------------------------------------------------------------
------------------------------------------------------------
------------------------------------------------------------
------------------------------------------------------------
------------------------------------------------------------
------------------------------------------------------------
------------------------------------------------------------
------------------------------------------------------------
------------------------------------------------------------
------------------------------------------------------------
------------------------------------------------------------
------------------------------------------------------------
------------------------------------------------------------
------------------------------------------------------------
------------------------------------------------------------
------------------------------------------------------------
------------------------------------------------------------
------------------------------------------------------------
------------------------------------------------------------
------------------------------------------------------------
------------------------------------------------------------
------------------------------------------------------------
------------------------------------------------------------
------------------------------------------------------------
------------------------------------------------------------
------------------------------------------------------------
------------------------------------------------------------
------------------------------------------------------------
------------------------------------------------------------
------------------------------------------------------------
------------------------------------------------------------
------------------------------------------------------------
------------------------------------------------------------
------------------------------------------------------------
------------------------------------------------------------
------------------------------------------------------------
------------------------------------------------------------
------------------------------------------------------------
------------------------------------------------------------
------------------------------------------------------------
------------------------------------------------------------
------------------------------------------------------------
------------------------------------------------------------
------------------------------------------------------------
------------------------------------------------------------
------------------------------------------------------------
------------------------------------------------------------
------------------------------------------------------------
------------------------------------------------------------
------------------------------------------------------------
------------------------------------------------------------
------------------------------------------------------------
------------------------------------------------------------
------------------------------------------------------------
------------------------------------------------------------
------------------------------------------------------------
------------------------------------------------------------
------------------------------------------------------------
------------------------------------------------------------
------------------------------------------------------------
------------------------------------------------------------
------------------------------------------------------------
------------------------------------------------------------
------------------------------------------------------------
------------------------------------------------------------
------------------------------------------------------------
------------------------------------------------------------
------------------------------------------------------------
------------------------------------------------------------
------------------------------------------------------------
------------------------------------------------------------
------------------------------------------------------------
------------------------------------------------------------
------------------------------------------------------------
------------------------------------------------------------
------------------------------------------------------------
------------------------------------------------------------
------------------------------------------------------------
------------------------------------------------------------
------------------------------------------------------------
------------------------------------------------------------
------------------------------------------------------------
------------------------------------------------------------
------------------------------------------------------------
------------------------------------------------------------
------------------------------------------------------------
------------------------------------------------------------
------------------------------------------------------------
------------------------------------------------------------
------------------------------------------------------------
------------------------------------------------------------
------------------------------------------------------------
------------------------------------------------------------
------------------------------------------------------------
------------------------------------------------------------
------------------------------------------------------------
------------------------------------------------------------
------------------------------------------------------------
------------------------------------------------------------
------------------------------------------------------------
------------------------------------------------------------
------------------------------------------------------------
------------------------------------------------------------
------------------------------------------------------------
------------------------------------------------------------
------------------------------------------------------------
------------------------------------------------------------
------------------------------------------------------------
------------------------------------------------------------
------------------------------------------------------------
------------------------------------------------------------
------------------------------------------------------------
------------------------------------------------------------
------------------------------------------------------------
------------------------------------------------------------
---------------------------------------------------GATGGTTTG
GTGGCTACGGATGTTCCTGAACTGGAGAGAACCACCCCCCTCATGCAAAAGAAGGTAGGC
CAGATTTTACTGATTGGAGTCAGCGCGGCGGCATTGTTAGTCAACCCGTGTGTTACAACT
GTTCGGGAAGCCGGCATCCTCATATCAGCGGCACTCCTGACTCTCTGGGACAACGGAGCC
ATTGCAGTATGGAATTCCACCACCGCGACCGGACTTTGTCACGTCATCCGTGGCAATTGG
CTGGCTGGAGCCTCTATAGCTTGGACTCTGATAAGGAATGCTGACAAACCGGCCTGCAAA
CGAGGAAGACCAGGAGGAAGGACACTGGGTGAGCAATGGAAGGAGAAGCTAAACGGGCTC
AGCAAGGAGGATTTCCTGAAGTACAGGAAAGAGGCCATCACTGAAGTCGACCGGTCCGCA
GCCCGGAAAGCTAGGAGGGACGGGAACAAAACTGGAGGACACCCAGTGTCCAGAGGCTCC
GCAAAGCTGAGATGGATGGTAGAACGCCAATTTGTCAAACCAATTGGCAAGGTGGTTGAC
CTAGGTTGTGGGCGAGGAGGATGGAGTTACTATGCAGCCACGCTCAAAGGCGTCCAAGAA
GTCAGAGGCTATACGAAAGGAGGACCTGGACATGAGGAACCGATGCTTATACAAAGCTAT
GGCTGGAACCTTGTCACTATGAAGAGCGGAGTGGACGTGTATTATAAACCATCTGAGCCG
TGCGACACGCTTTTCTGTGACATCGGAGAATCATCTTCTAGTGCTGAGGTGGAAGAACAA
CGCACTCTGAGGATTTTGGAAATGGTTTCTGATTGGCTGCAGAGAGGACCAAGAGAGTTC
TGCATCAAGGTTCTCTGCCCATACATGCCACGTGTCATGGAGCGCTTGGAAGTTCTACAA
CGGAGGTATGGAGGAGGATTGGTTCGAGTCCCTCTTTCCAGAAATTCCAACCATGAGATG
TACTGGGTCAGTGGAGCTGCTGGCAACATTGTCCACGCAGTGAACATGACGAGTCAAGTG
CTCATAGGGCGAATGGAGAAGAGAACATGGCATGGACCAAAATACGAGGAGGATGTTAAC
CTTGGAAGTGGAACAAGAGCCGTTGGGAAACCCCAGCCACATACCAACCAGGAGAAGATT
AAAGCCAGGATTCAAAGATTGAAAGAGGAGTATGCAGCCACATGGCACCACGACAAGGAC
CACCCTTATCGGACCTGGACCTATCACGGAAGTTATGAAGTGAAACCGACCGGTTCAGCA
AGCTCCTTGGTCAACGGAGTTGTCCGCCTAATGAGCAAGCCCTGGGATGCAATTCTCAAC
GTGACCACCATGGCGATGACTGACACCACTCCGTTTGGGCAGCAGAGGGTTTTCAAAGAA
AAGGTTGACACCAAGGCCCCGGAACCCCCTTCTGGAGTTAGAGAAGTGATGGATGAGACC
ACCAATTGGCTGTGGGCTTTTCTCGCACGAGAAAAGAAGCCAAGGTTGTGCACCAGGGAA
GAGTTCAAGAGGAAGGTCAACAGCAACGCCGCTTTGGGAGCCATGTTTGAAGAGCAGAAC
CAATGGAGCAGTGCCAGGGAGGCTGTAGAGGACCCTCGGTTCTGGGAAATGGTGGACGAA
GAAAGGGAGAACCATCTGAAAGGAGAGTGCCACACATGCATTTACAACATGATGGGGAAG
CGTGAGAAGAAGCTCGGAGAGTTTGGCAAAGCGAAAGGTAGTCGAGCCATATGGTTCATG
TGGCTAGGCGCCAGATTCCTGGAGTTTGAAGCTCTGGGCTTTCTGAATGAGGACCATTGG
TTAGGAAGAAAGAATTCTGGAGGAGGTGTTGAAGGACTTGGTGTCCAAAAACTTGGTTAC
ATTCTGCGTGAGATGAGCCACCATTCAGGTGGGAAAATGTACGCGGATGACACCGCCGGC
TGGGACACCCGGATAACCAGAGCCGATCTTGACAACGAGGCCAAAGTTTTGGAGCTGATG
GAAGGTGAGCACAGACAACTAGCCAGAGCAATCATTGAGCTGACCTACAAACACAAGGTG
GTGAAAGTTATGCGACCTGGCACAGATGGGAAGACCGTCATGGATGTGATTTCCCGAGAA
GATCAGAGAGGAAGTGGACAGGTTGTGACCTATGCTCTCAACACATTCACCAACATTGCC
GTTCAGCTTATTAGACTGATGGAAGCTGAAGGAGTGATTGGGCAGGAACATCTGGAAAGT
CTTCCCCGGAAAACCAAATACGCTGTGAGAACCTGGCTTTTTGAGAACGGAGAAGAAAGG
GTGACCCGCATGGCTGTGAGTGGAGATGATTGTGTTGTCAAGCCCCTGGATGATCGGTTT
GCCAATGCCCTGCACTTTCTCAATTCGATGTCCAAGGTCAGAAAAGACGTGCCAGAGTGG
AAACCCTCCTCGGGATGGCACGATTGGCAGCAAGTGCCTTTCTGCTCAAACCACTTTCAG
GAATTGATCATGAAGGACGGAAGGACTTTGGTGGTTCCCTGCCGGGGTCAGGATGAACTC
ATTGGGAGGGCGCGAGTCTCCCCCGGCTCTGGATGGAATGTTAGGGACACCGCATGCTTG
GCCAAGGCCTACGCTCAGATGTGGCTCCTGCTGTACTTCCACAGAAGAGATCTGAGGCTG
ATGGCAAACGCTATCTGTTCAGCAGTCCCCAGCAATTGGGTTCCCACTGGCAGGACTTCA
TGGTCAGTGCATGCCACAGGTGAATGGATGACAACTGATGACATGTTGGAAGTGTGGAAC
AAAGTGTGGATCCAAGACAATGAATGGATGCTGGACAAGACCCCAGTTCAAAGCTGGACA
GACATCCCTTACACCGGGAAGCGGGAAGACATATGGTGTGGAAGCCTGATAGGCACGCGA
ACACGGGCAACGTGGGCTGAAAACATCTACGCAGCCATTAACCAGGTGAGGGCCATTATT
GGCCAGGAAAAATACAGGGATTACATGCTTTCACTTAGAAGATATGAAGATGTTAATGTC
CAGGAGGACAGGGTTCTG------------------------------------------
------------------------------------------------------------
------------------------------------------------------------
------------------------------------------------------------
------------------------------------------------------------
------------------------------------------------------------
------------------------------------------------------------
------------------------------------------------------------
------------------------------------------------------------
------------------------------------------------------------
------------------------------------------------------------
---------------------------------

#MN419898.1_Usutu_virus_strain_026TM10_polyprotein_gene_partial_cds
------------------------------------------------------------
------------------------------------------------------------
------------------------------------------------------------
------------------------------------------------------------
------------------------------------------------------------
------------------------------------------------------------
------------------------------------------------------------
------------------------------------------------------------
------------------------------------------------------------
------------------------------------------------------------
------------------------------------------------------------
------------------------------------------------------------
------------------------------------------------------------
------------------------------------------------------------
------------------------------------------------------------
------------------------------------------------------------
------------------------------------------------------------
------------------------------------------------------------
------------------------------------------------------------
------------------------------------------------------------
------------------------------------------------------------
------------------------------------------------------------
------------------------------------------------------------
------------------------------------------------------------
------------------------------------------------------------
------------------------------------------------------------
------------------------------------------------------------
------------------------------------------------------------
------------------------------------------------------------
------------------------------------------------------------
------------------------------------------------------------
------------------------------------------------------------
------------------------------------------------------------
------------------------------------------------------------
------------------------------------------------------------
------------------------------------------------------------
------------------------------------------------------------
------------------------------------------------------------
------------------------------------------------------------
------------------------------------------------------------
------------------------------------------------------------
------------------------------------------------------------
------------------------------------------------------------
------------------------------------------------------------
------------------------------------------------------------
------------------------------------------------------------
------------------------------------------------------------
------------------------------------------------------------
------------------------------------------------------------
------------------------------------------------------------
------------------------------------------------------------
------------------------------------------------------------
------------------------------------------------------------
------------------------------------------------------------
------------------------------------------------------------
------------------------------------------------------------
------------------------------------------------------------
------------------------------------------------------------
------------------------------------------------------------
------------------------------------------------------------
------------------------------------------------------------
------------------------------------------------------------
------------------------------------------------------------
------------------------------------------------------------
------------------------------------------------------------
------------------------------------------------------------
------------------------------------------------------------
------------------------------------------------------------
------------------------------------------------------------
------------------------------------------------------------
------------------------------------------------------------
------------------------------------------------------------
------------------------------------------------------------
------------------------------------------------------------
------------------------------------------------------------
------------------------------------------------------------
------------------------------------------------------------
------------------------------------------------------------
------------------------------------------------------------
------------------------------------------------------------
------------------------------------------------------------
------------------------------------------------------------
------------------------------------------------------------
------------------------------------------------------------
------------------------------------------------------------
------------------------------------------------------------
------------------------------------------------------------
------------------------------------------------------------
------------------------------------------------------------
------------------------------------------------------------
------------------------------------------------------------
------------------------------------------------------------
------------------------------------------------------------
------------------------------------------------------------
------------------------------------------------------------
------------------------------------------------------------
------------------------------------------------------------
------------------------------------------------------------
------------------------------------------------------------
------------------------------------------------------------
------------------------------------------------------------
------------------------------------------------------------
------------------------------------------------------------
------------------------------------------------------------
------------------------------------------------------------
------------------------------------------------------------
------------------------------------------------------------
------------------------------------------------------------
------------------------------------------------------------
------------------------------------------------------------
------------------------------------------------------------
------------------------------------------------------------
------------------------------------------------------------
------------------------------------------------------------
------------------------------------------------------------
------------------------------------------------------------
------------------------------------------------------------
------------------------------------------------------------
------------------------------------------------------------
------------------------------------------------------------
------------------------------------------------------------
------------------------------------------------------------
---------------------------------------------------GATGGTTTG
GTGGCTACGGATGTTCCTGAACTGGAGAGAACCACCCCCCTCATGCAAAAGAAGGTAGGC
CAGATTTTACTGATTGGAGTCAGCGCGGCGGCATTGTTAGTCAACCCGTGTGTTACAACT
GTTCGGGAAGCCGGCATCCTCATATCAGCGGCACTCCTGACTCTCTGGGACAACGGAGCC
ATTGCAGTATGGAATTCCACCACCGCGACCGGACTTTGTCACGTCATCCGTGGCAATTGG
TTGGCTGGAGCCTCTATAGCTTGGACTCTGATAAAGAATGCTGACAAACCGGCCTGCAAA
CGAGGAAGACCAGGAGGAAGGACACTGGGTGAGCAATGGAAGGAGAAGCTAAACGGGCTC
AGCAAGGAGGATTTCCTGAAGTACAGGAAAGAGGCCATCACTGAAGTCGACCGGTCCGCA
GCCCGAAAAGCTAGGAGGGACGGGAACAAAACTGGAGGACACCCAGTGTCCAGAGGCTCC
GCAAAGCTGAGATGGATGGTAGAACGCCAATTTGTCAAACCAATTGGCAAGGTGGTTGAC
CTAGGTTGTGGGCGAGGAGGATGGAGTTACTATGCAGCCACGCTCAAAGGCGTCCAAGAA
GTCAGAGGCTATACGAAAGGAGGACCTGGACATGAGGAACCGATGCTTATGCAAAGCTAT
GGCTGGAACCTTGTCACTATGAAGAGCGGAGTGGACGTGTATTATAAACCATCTGAGCCG
TGCGACACGCTTTTCTGTGACATTGGAGAATCATCTTCTAGTGCTGAGGTGGAAGAACAA
CGCACCCTGAGGATTTTGGAAATGGTTTCTGATTGGCTGCAGAGAGGACCAAGAGAGTTC
TGTATCAAGGTTCTCTGCCCATACATGCCACGTGTCATGGAGCGCTTGGAAGTTCTACAA
CGGAGGTATGGAGGAGGATTGGTTCGAGTCCCTCTTTCCAGAAATTCCAACCATGAGATG
TACTGGGTCAGTGGAGCTGCTGGCAACATTGTCCACGCAGTGAACATGACGAGTCAAGTG
CTCATGGGGCGAATGGAGAAGAGAACATGGCATGGACCAAGATACGAGGAGGATGTTAAC
CTTGGAAGTGGAACAAGAGCCGTTGGGAAGCCCCAGCCACATACCAACCAGGAGAAGATT
AAAGCCAGGATTCAAAGATTGAAAGAGGAGTATGCAGCCACATGGCATCATGACAAGGAC
CACCCATATCGGACCTGGACCTACCACGGAAGTTATGAAGTGAAACCGACCGGTTCAGCA
AGCTCCTTGGTCAACGGAGTTGTCCGCCTAATGAGCAAGCCCTGGGATGCAATTCTCAAC
GTGACCACCATGGCGATGACTGACACCACTCCGTTTGGGCAGCAGAGGGTTTTCAAAGAA
AAGGTTGACACCAAGGCCCCGGAACCCCCTTCTGGAGTTAGAGAGGTGATGGATGAGACC
ACCAATTGGCTGTGGGCTTTTCTCGCACGAGAAAAGAAGCCAAGGTTGTGCACCAGGGAA
GAGTTTAAGAGGAAGGTCAACAGCAACGCTGCTTTGGGAGCCATGTTTGAAGAGCAGAAC
CAATGGAGCAGTGCCAGGGAGGCTGTAGAGGACCCTCGGTTCTGGGAAATGGTGGACGAA
GAAAGGGAGAACCATCTGAAAGGAGAGTGCCACACATGCATTTACAACATGATGGGGAAG
CGTGAGAAGAAGCTCGGAGAGTTTGGTAAAGCGAAAGGTAGTCGAGCCATATGGTTCATG
TGGCTAGGCGCCAGATTCCTGGAGTTTGAAGCTCTGGGCTTTCTGAATGAGGACCATTGG
TTAGGAAGAAAGAATTCTGGAGGAGGTGTTGAAGGACTTGGTGTCCAAAAACTTGGTTAC
ATTCTGCGCGAGATGAGCCACCATTCAGGTGGAAAAATGTACGCGGATGACACAGCCGGC
TGGGACACCCGGATAACCAGAGCCGATCTTGACAACGAGGCCAAAGTTTTGGAGCTGATG
GAAGGTGAGCACAGACAACTAGCCAGAGCAATCATTGAGCTGACCTACAAACACAAGGTG
GTGAAAGTTATGCGACCTGGCACAGATGGGAAGACCGTCATGGATGTGATTTCCCGAGAA
GATCAGAGAGGAAGTGGACAGGTTGTGACCTATGCTCTCAACACATTCACCAACATTGCC
GTCCAGCTTATTAGACTGATGGAAGCTGAAGGAGTGATTGGGCAGGAACATCTGGAGAAT
CTTCCCCGGAAAACCAAATACGCTGTGAGAACCTGGCTCTTTGAGAACGGAGAAGAAAGG
GTGACCCGCATGGCTGTGAGTGGAGATGATTGTGTTGTCAAGCCCCTGGATGATCGGTTT
GCCAATGCCCTGCACTTTCTCAATTCGATGTCCAAGGTCAGAAAAGACGTGCCAGAGTGG
AAACCCTCCTCGGGATGGCACGATTGGCAGCAAGTGCCTTTCTGCTCAAACCACTTTCAG
GAATTGATCATGAAGGACGGAAGGACTTTGGTGGTTCCCTGCCGGGGTCAGGATGAACTC
ATTGGGAGGGCGCGAGTCTCCCCCGGCTCTGGATGGAATGTTAGGGACACCGCATGTTTG
GCCAAGGCCTACGCTCAGATGTGGCTCCTGCTGTACTTCCACAGAAGAGATCTGAGGCTG
ATGGCAAACGCCATCTGTTCAGCAGTCCCCAGCAATTGGGTTCCCACTGGCAGGACTTCA
TGGTCAGTGCATGCCACAGGTGAATGGATGACAACTGATGACATGTTGGAAGTGTGGAAC
AAAGTGTGGATCCAAGACAACGAATGGATGCTGGACAAGACCCCAGTTCAAAGCTGGACA
GACATCCCTTACACCGGGAAGCGGGAAGACATATGGTGTGGAAGCCTGATAGGCACGCGA
ACACGGGCAACGTGGGCTGAAAACATCTACGCAGCCATTAACCAGGTGAGGGCCATTATT
GGCCAGGAAAAATACAGGGATTACATGCTTTCACTTAGAAGATATGAAGAAGTTAATGTC
CAGGAGGACAGGGTTTTG------------------------------------------
------------------------------------------------------------
------------------------------------------------------------
------------------------------------------------------------
------------------------------------------------------------
------------------------------------------------------------
------------------------------------------------------------
------------------------------------------------------------
------------------------------------------------------------
------------------------------------------------------------
------------------------------------------------------------
---------------------------------

#MN419912.1_Usutu_virus_strain_210TM10_polyprotein_gene_partial_cds
------------------------------------------------------------
------------------------------------------------------------
------------------------------------------------------------
------------------------------------------------------------
------------------------------------------------------------
------------------------------------------------------------
------------------------------------------------------------
------------------------------------------------------------
------------------------------------------------------------
------------------------------------------------------------
------------------------------------------------------------
------------------------------------------------------------
------------------------------------------------------------
------------------------------------------------------------
------------------------------------------------------------
------------------------------------------------------------
------------------------------------------------------------
------------------------------------------------------------
------------------------------------------------------------
------------------------------------------------------------
------------------------------------------------------------
------------------------------------------------------------
------------------------------------------------------------
------------------------------------------------------------
------------------------------------------------------------
------------------------------------------------------------
------------------------------------------------------------
------------------------------------------------------------
------------------------------------------------------------
------------------------------------------------------------
------------------------------------------------------------
------------------------------------------------------------
------------------------------------------------------------
------------------------------------------------------------
------------------------------------------------------------
------------------------------------------------------------
------------------------------------------------------------
------------------------------------------------------------
------------------------------------------------------------
------------------------------------------------------------
------------------------------------------------------------
------------------------------------------------------------
------------------------------------------------------------
------------------------------------------------------------
------------------------------------------------------------
------------------------------------------------------------
------------------------------------------------------------
------------------------------------------------------------
------------------------------------------------------------
------------------------------------------------------------
------------------------------------------------------------
------------------------------------------------------------
------------------------------------------------------------
------------------------------------------------------------
------------------------------------------------------------
------------------------------------------------------------
------------------------------------------------------------
------------------------------------------------------------
------------------------------------------------------------
------------------------------------------------------------
------------------------------------------------------------
------------------------------------------------------------
------------------------------------------------------------
------------------------------------------------------------
------------------------------------------------------------
------------------------------------------------------------
------------------------------------------------------------
------------------------------------------------------------
------------------------------------------------------------
------------------------------------------------------------
------------------------------------------------------------
------------------------------------------------------------
------------------------------------------------------------
------------------------------------------------------------
------------------------------------------------------------
------------------------------------------------------------
------------------------------------------------------------
------------------------------------------------------------
------------------------------------------------------------
------------------------------------------------------------
------------------------------------------------------------
------------------------------------------------------------
------------------------------------------------------------
------------------------------------------------------------
------------------------------------------------------------
------------------------------------------------------------
------------------------------------------------------------
------------------------------------------------------------
------------------------------------------------------------
------------------------------------------------------------
------------------------------------------------------------
------------------------------------------------------------
------------------------------------------------------------
------------------------------------------------------------
------------------------------------------------------------
------------------------------------------------------------
------------------------------------------------------------
------------------------------------------------------------
------------------------------------------------------------
------------------------------------------------------------
------------------------------------------------------------
------------------------------------------------------------
------------------------------------------------------------
------------------------------------------------------------
------------------------------------------------------------
------------------------------------------------------------
------------------------------------------------------------
------------------------------------------------------------
------------------------------------------------------------
------------------------------------------------------------
------------------------------------------------------------
------------------------------------------------------------
------------------------------------------------------------
------------------------------------------------------------
------------------------------------------------------------
------------------------------------------------------------
------------------------------------------------------------
------------------------------------------------------------
------------------------------------------------------------
------------------------------------------------------------
------------------------------------------------------------
------------------------------------------------------------
---------------------------------------------------GATGGTTTG
GTGGCTACGGATGTTCCTGAGCTGGAGAGAACCACCCCCCTCATGCAAAGAAAGGTGGGC
CAGATTTTACTGATTGGAGTCAGCGCAGCGGCATTGTTAGTCAACCCGTGTGTTACAACT
GTTCGGGAAGCCGGCATCCTCATATCAGCGGCACTCCTGACTCTCTGGGACAACGGAGCC
ATTGCAGTATGGAATTCCACCACCGCGACCGGACTTTGTCACGTCATCCGTGGCAATTGG
TTGGCTGGAGCCTCTATAGCTTGGACTTTGATAAAGAATGCTGACAAACCGGCCTGCAAG
CGAGGAAGACCAGGAGGAAGGACACTGGGTGAGCAATGGAAGGAGAAGCTAAACGGGCTC
AGCAAGGAGGACTTCCTGAAGTACAGGAAAGAGGCCATCACTGAAGTCGACCGGTCCGCA
GCCCGAAAAGCTAGGAGGGACGGGAACAAAACTGGAGGACACCCAGTGTCCAGAGGCTCC
GCAAAGCTGAGATGGATGGTAGAACGCCAATTTGTCAAACCAATTGGCAAGGTGGTTGAC
CTAGGTTGTGGGCGAGGAGGATGGAGTTACTATGCAGCCACGCTCAAAGGTGTCCAAGAA
GTCAGAGGCTATACGAAAGGAGGACCTGGACATGAGGAACCGATGCTTATGCAAAGCTAT
GGCTGGAACCTTGTCACTATGAAGAGCGGAGTGGACGTGTATTATAAACCATCTGAGCCG
TGCGACACGCTTTTCTGTGACATTGGAGAATCATCTTCTAGTGCTGAAGTGGAAGAACAA
CGCACTCTGAGGATTTTGGAAATGGTCTCTGATTGGCTGCAGAGAGGACCAAGAGAGTTC
TGCATCAAGGTTCTCTGCCCATACATGCCACGTGTCATGGAGCGCTTGGAAGTTCTACAA
CGGAGGTATGGAGGAGGATTGGTTCGAGTCCCTCTTTCCAGAAATTCCAACCATGAGATG
TACTGGGTCAGTGGAGCTGCTGGCAACATTGTCCACGCAGTGAACATGACGAGTCAAGTG
CTCATAGGGCGAATGGAGAAGAGAACATGGCATGGACCAAAATACGAGGAGGATGTTAAC
CTTGGAAGTGGAACAAGAGCCGTTGGGAAGCCCCAGCCACATACCAACCAGGAGAAGATT
AAAGCCAGGATTCAAAGATTGAAAGAGGAGTATGCAGCCACATGGCACCATGACAAGGAC
CACCCATATCGGACCTGGACCTACCACGGAAGTTATGAAGTGAAACCGACCGGTTCAGCA
AGCTCCTTGGTCAACGGAGTCGTCCGCCTAATGAGCAAGCCCTGGGATGCAATTCTCAAC
GTGACCACCATGGCGATGACTGACACCACTCCGTTTGGGCAGCAAAGGGTTTTCAAAGAA
AAGGTTGACACCAAGGCCCCGGAACCCCCTTCTGGAGTTAGAGAGGTGATGGATGAGACC
ACCAATTGGCTGTGGGCTTTTCTCGCACGAGAAAAGAAGCCAAGGCTGTGCACCAGGGAA
GAGTTTAAGAGGAAGGTCAACAGCAACGCTGCTTTGGGAGCCATGTTTGAAGAGCAGAAC
CAATGGAGCAGTGCCAGGGAGGCTGTAGAGGACCCTCGGTTCTGGGAAATGGTGGACGAA
GAAAGGGAGAACCATCTGAAAGGAGAGTGCCACACATGCATTTACAACATGATGGGGAAG
CGTGAGAAGAAGCTCGGAGAGTTTGGCAAAGCGAAAGGTAGTCGAGCCATATGGTTCATG
TGGCTAGGCGCCAGATTCCTGGAGTTTGAAGCCCTGGGCTTTCTGAATGAGGACCATTGG
TTAGGAAGAAAGAATTCTGGAGGAGGTGTTGAAGGACTTGGTGTCCAAAAACTTGGCTAC
ATTCTGCGTGAGATGAGCCACCACTCAGGTGGAAAAATGTACGCGGATGACACAGCCGGC
TGGGACACCCGGATAACCAGAGCCGATCTTGACAACGAGGCCAAAGTTTTGGAGCTGATG
GAAGGTGAGCACAGACAACTAGCCAGAGCGATCATTGAGCTGACCTACAAACACAAGGTG
GTGAAAGTTATGCGACCTGGCACAGATGGGAAGACCGTCATGGATGTGATTTCCCGAGAA
GATCAGAGAGGAAGTGGACAGGTTGTGACCTATGCTCTCAACACATTCACCAACATTGCC
GTCCAGCTCATTAGACTGATGGAAGCTGAAGGAGTGATTGGGCAGGAACATCTGGAAAGT
CTTCCCCGGAAAACCAAATACGCTGTGAGAACCTGGCTCTTTGAGAACGGAGAAGAAAGG
GTGACCCGTATGGCTGTGAGTGGAGATGATTGTGTTGTCAAGCCCCTGGATGATCGGTTT
GCCAATGCCCTGCACTTTCTCAATTCGATGTCCAAGGTCAGAAAAGACGTGCCAGAGTGG
AAACCCTCCTCGGGATGGCACGATTGGCAGCAAGTGCCTTTCTGCTCAAACCACTTTCAG
GAATTGATCATGAAGGACGGAAGGACTTTGGTGGTTCCCTGCCGGGGTCAGGATGAACTC
ATTGGGAGGGCACGAGTCTCCCCCGGCTCTGGATGGAATGTTAGGGACACCGCATGCTTG
GCCAAGGCCTACGCTCAGATGTGGCTCCTGCTGTACTTCCACAGAAGAGATCTGAGGCTG
ATGGCAAACGCCATCTGTTCAGCAGTCCCCAGCAATTGGGTTCCCACTGGCAGGACTTCA
TGGTCAGTGCATGCCACAGGTGAATGGATGACAACTGATGACATGTTGGAAGTGTGGAAC
AAAGTGTGGATCCAAGACAACGAATGGATGCTGGACAAGACCCCAGTTCAAAGCTGGACA
GACATCCCTTACACCGGGAAGCGGGAAGACATATGGTGTGGAAGCCTGATAGGCACGCGA
ACACGGGCAACGTGGGCTGAAAACATCTACGCAGCCATTAACCAGGTGAGGGCCATTATT
GGCCAGGAAAAATACAGGGATTACATGCTTTCACTTAGAAGATATGAAGAAGTTAATGTC
CAGGAGGACAGGGTTTTG------------------------------------------
------------------------------------------------------------
------------------------------------------------------------
------------------------------------------------------------
------------------------------------------------------------
------------------------------------------------------------
------------------------------------------------------------
------------------------------------------------------------
------------------------------------------------------------
------------------------------------------------------------
------------------------------------------------------------
---------------------------------

#MN419913.1_Usutu_virus_strain_264TM10_polyprotein_gene_partial_cds
------------------------------------------------------------
------------------------------------------------------------
------------------------------------------------------------
------------------------------------------------------------
------------------------------------------------------------
------------------------------------------------------------
------------------------------------------------------------
------------------------------------------------------------
------------------------------------------------------------
------------------------------------------------------------
------------------------------------------------------------
------------------------------------------------------------
------------------------------------------------------------
------------------------------------------------------------
------------------------------------------------------------
------------------------------------------------------------
------------------------------------------------------------
------------------------------------------------------------
------------------------------------------------------------
------------------------------------------------------------
------------------------------------------------------------
------------------------------------------------------------
------------------------------------------------------------
------------------------------------------------------------
------------------------------------------------------------
------------------------------------------------------------
------------------------------------------------------------
------------------------------------------------------------
------------------------------------------------------------
------------------------------------------------------------
------------------------------------------------------------
------------------------------------------------------------
------------------------------------------------------------
------------------------------------------------------------
------------------------------------------------------------
------------------------------------------------------------
------------------------------------------------------------
------------------------------------------------------------
------------------------------------------------------------
------------------------------------------------------------
------------------------------------------------------------
------------------------------------------------------------
------------------------------------------------------------
------------------------------------------------------------
------------------------------------------------------------
------------------------------------------------------------
------------------------------------------------------------
------------------------------------------------------------
------------------------------------------------------------
------------------------------------------------------------
------------------------------------------------------------
------------------------------------------------------------
------------------------------------------------------------
------------------------------------------------------------
------------------------------------------------------------
------------------------------------------------------------
------------------------------------------------------------
------------------------------------------------------------
------------------------------------------------------------
------------------------------------------------------------
------------------------------------------------------------
------------------------------------------------------------
------------------------------------------------------------
------------------------------------------------------------
------------------------------------------------------------
------------------------------------------------------------
------------------------------------------------------------
------------------------------------------------------------
------------------------------------------------------------
------------------------------------------------------------
------------------------------------------------------------
------------------------------------------------------------
------------------------------------------------------------
------------------------------------------------------------
------------------------------------------------------------
------------------------------------------------------------
------------------------------------------------------------
------------------------------------------------------------
------------------------------------------------------------
------------------------------------------------------------
------------------------------------------------------------
------------------------------------------------------------
------------------------------------------------------------
------------------------------------------------------------
------------------------------------------------------------
------------------------------------------------------------
------------------------------------------------------------
------------------------------------------------------------
------------------------------------------------------------
------------------------------------------------------------
------------------------------------------------------------
------------------------------------------------------------
------------------------------------------------------------
------------------------------------------------------------
------------------------------------------------------------
------------------------------------------------------------
------------------------------------------------------------
------------------------------------------------------------
------------------------------------------------------------
------------------------------------------------------------
------------------------------------------------------------
------------------------------------------------------------
------------------------------------------------------------
------------------------------------------------------------
------------------------------------------------------------
------------------------------------------------------------
------------------------------------------------------------
------------------------------------------------------------
------------------------------------------------------------
------------------------------------------------------------
------------------------------------------------------------
------------------------------------------------------------
------------------------------------------------------------
------------------------------------------------------------
------------------------------------------------------------
------------------------------------------------------------
------------------------------------------------------------
------------------------------------------------------------
------------------------------------------------------------
------------------------------------------------------------
------------------------------------------------------------
------------------------------------------------------------
---------------------------------------------------GATGGTTTG
GTGGCTACGGATGTTCCTGAACTGGAGAGAACCACCCCCCTCATGCAAAAGAAGGTAGGC
CAGATTTTACTGATTGGAGTCAGCGCGGCGGCATTGTTAGTCAACCCGTGTGTTACAACT
GTTCGGGAAGCCGGCATCCTCATATCAGCGGCACTCCTGACTCTCTGGGACAACGGAGCC
ATTGCAGTATGGAATTCCACCACCGCGACCGGACTTTGTCACGTCATCCGTGGCAATTGG
CTGGCTGGAGCCTCTATAGCTTGGACTCTGATAAGGAATGCTGACAAACCGGCCTGCAAA
CGAGGAAGACCAGGAGGAAGGACACTGGGTGAGCAATGGAAGGAGAAGCTAAACGGGCTC
AGCAAGGAGGATTTCCTGAAGTACAGGAAAGAGGCCATCACTGAAGTCGACCGGTCCGCA
GCCCGGAAAGCTAGGAGGGACGGGAACAAAACTGGAGGACACCCAGTGTCCAGAGGCTCC
GCAAAGCTGAGATGGATGGTAGAACGCCAATTTGTCAAACCAATTGGCAAGGTGGTTGAC
CTAGGTTGTGGGCGAGGAGGATGGAGTTACTATGCAGCCACGCTCAAAGGCGTCCAAGAA
GTCAGAGGCTATACGAAAGGAGGACCTGGACATGAGGAACCGATGCTTATACAAAGCTAT
GGCTGGAACCTTGTCACTATGAAGAGCGGAGTGGACGTGTATTATAAACCATCTGAGCCG
TGCGACACGCTTTTCTGTGACATCGGAGAATCATCTTCTAGTGCTGAGGTGGAAGAACAA
CGCACTCTGAGGATTTTGGAAATGGTTTCTGATTGGCTGCAGAGAGGACCAAGAGAGTTC
TGCATCAAGGTTCTCTGCCCATACATGCCACGTGTCATGGAGCGCTTGGAAGTTCTACAA
CGGAGGTATGGAGGAGGATTGGTTCGAGTCCCTCTTTCCAGAAATTCCAACCATGAGATG
TACTGGGTCAGTGGAGCTGCTGGCAACATTGTCCACGCAGTGAACATGACGAGTCAAGTG
CTCATAGGGCGAATGGAGAAGAGAACATGGCATGGACCAAAATACGAGGAGGATGTTAAC
CTTGGAAGTGGAACAAGAGCCGTTGGGAAACCCCAGCCACATACCAACCAGGAGAAGATT
AAAGCCAGGATTCAAAGATTGAAAGAGGAGTATGCAGCCACATGGCACCACGATAAGGAC
CACCCATATCGGACCTGGACCTACCACGGAAGTTATGAAGTGAAACCGACCGGTTCAGCA
AGCTCCTTGGTCAACGGAGTTGTCCGCCTAATGAGCAAGCCCTGGGATGCAATTCTCAAC
GTGACCACCATGGCGATGACTGACACCACTCCGTTTGGGCAGCAGAGGGTTTTCAAAGAA
AAGGTTGACACCAAGGCCCCGGAACCCCCTTCTGGAGTTAGAGAGGTGATGGATGAGACC
ACCAATTGGCTGTGGGCTTTTCTCGCACGAGAAAAGAAGCCAAGGTTGTGCACCAGGGAA
GAGTTCAAGAGGAAGGTCAACAGCAACGCTGCTTTGGGAGCCATGTTTGAAGAGCAGAAC
CAATGGAGCAGTGCCAGGGAGGCTGTAGAGGACCCTCGGTTCTGGGAAATGGTGGACGAA
GAAAGGGAGAACCATCTGAAAGGAGAGTGCCACACATGCATTTACAACATGATGGGGAAG
CGTGAGAAGAAGCTCGGAGAGTTTGGCAAAGCGAAAGGTAGTCGAGCCATATGGTTCATG
TGGCTAGGCGCCAGATTCCTGGAGTTTGAAGCTCTGGGCTTTCTGAATGAGGACCATTGG
TTAGGAAGAAAGAATTCTGGAGGAGGTGTTGAAGGACTTGGTGTCCAAAAACTTGGTTAC
ATTCTGCGTGAGATGAGCCACCATTCAGGTGGGAAAATGTACGCGGATGACACAGCCGGC
TGGGACACCCGGATAACCAGAGCCGATCTTGACAACGAGGCCAAAGTTTTGGAGCTGATG
GAAGGTGAGCACAGACAACTAGCCAGAGCAATCATTGAGCTGACCTACAAACACAAGGTG
GTGAAAGTTATGCGACCTGGCACAGATGGGAAGACCGTCATGGATGTGATTTCCCGAGAA
GATCAGAGAGGAAGTGGACAGGTTGTGACCTATGCTCTCAACACATTCACCAACATTGCC
GTTCAGCTTATTAGACTGATGGAAGCTGAAGGAGTGATTGGGCAGGAACATCTGGAAAGT
CTTCCCCGGAAAACCAAATACGCTGTGAGAACCTGGCTTTTTGAGAACGGAGAAGAAAGG
GTGACCCGCATGGCTGTGAGTGGAGATGATTGTGTTGTCAAGCCCCTGGATGATCGGTTT
GCCAATGCCCTGCACTTTCTCAATTCGATGTCCAAGGTCAGAAAAGACGTGCCAGAGTGG
AAACCCTCCTCGGGATGGCACGATTGGCAGCAAGTGCCTTTCTGCTCAAACCACTTTCAG
GAATTGATCATGAAGGACGGAAGGACTTTGGTGGTTCCCTGCCGGGGTCAGGATGAACTC
ATTGGGAGGGCGCGAGTCTCCCCCGGCTCTGGATGGAATGTTAGGGACACCGCATGCTTG
GCCAAGGCCTACGCTCAGATGTGGCTCCTGCTGTACTTCCACAGAAGAGATCTGAGGCTG
ATGGCAAACGCCATCTGTTCAGCAGTCCCCAGCAATTGGGTTCCCACTGGCAGGACTTCA
TGGTCAGTGCATGCCACAGGTGAATGGATGACAACTGATGACATGTTGGAAGTGTGGAAC
AAAGTGTGGATCCAAGACAATGAATGGATGCTGGACAAGACCCCAGTTCAAAGCTGGACA
GACATCCCTTACACCGGGAAGCGGGAAGACATATGGTGTGGAAGCCTGATAGGCACGCGA
ACACGGGCAACGTGGGCTGAAAACATCTACGCAGCCATTAACCAGGTGAGGGCCATTATT
GGCCAGGAAAAATACAGGGATTACATGCTTTCACTTAGAAGATATGAAGATGTTAATGTC
CAGGAGGACAGGGTTCTG------------------------------------------
------------------------------------------------------------
------------------------------------------------------------
------------------------------------------------------------
------------------------------------------------------------
------------------------------------------------------------
------------------------------------------------------------
------------------------------------------------------------
------------------------------------------------------------
------------------------------------------------------------
------------------------------------------------------------
---------------------------------
